# Supplementary material for: Anti-endometriosis Mechanism of Jiawei Foshou San Based on Network Pharmacology
Source: Front Pharmacol. 2018 Jul 26;9:811. doi: 10.3389/fphar.2018.00811 (PMC6071511; doi:10.3389/fphar.2018.00811)
Supplement: TABLE S1 — Detail and interaction information of targets for JFS compounds. [file Table_1.xls]

## Sheet: ligustrazine
Detail information of targets for ligustrazine
Gene names	Uniprot ID
HIF1A	Q16665
IL8	P10145
CFTR	P13569
VEGFA	P15692
TBXAS1	P24557
ITGA2B	P08514
GABRB2	P47870
GABRB3	P28472
F2	P00734
GPR27	Q9NS67

## Sheet: ferulic acid
Detail information of targets for ferulic acid
Gene names	Uniprot ID
ABCG2	Q9UNQ0
ABHD12	Q8N2K0
ABHD12B	Q7Z5M8
ABHD13	Q7L211
ABHD17A	Q96GS6
ABHD17B	Q5VST6
ABHD17C	Q6PCB6
ACHE	P22303
ACOT1	Q86TX2
ACOT2	P49753
ACOT4	Q8N9L9
ACOT6	Q3I5F7
ADRA1A	P35348
ADRA2A	P08913
ADRA2B	P18089
ADRB2	P07550
AKR1B1	P15121
AKR1C3	P42330
ALOX12	P18054
ALOX15	P16050
ALOX5	P09917
ALPI	P09923
APP	P05067
BAAT	Q14032
BACE1	P56817
CA1	P00915
CA12	O43570
CA13	Q8N1Q1
CA14	Q9ULX7
CA2	P00918
CA3	P07451
CA4	P22748
CA5A	P35218
CA5B	Q9Y2D0
CA6	P23280
CA7	P43166
CA9	Q16790
CAMK2A	Q9UQM7
CCND1	P24385
CDKN1A	P38936
CTRB1	P17538
CXCL1	P09341
CXCL2	P19875
CXCL3	P19876
CYCS	P99999
CYP1A1	P04798
CYP1A2	P05177
DECR1	Q16698
DHFR	P00374
EP300	Q09472
ESR2	Q92731
F3	P13726
G6PD	P11413
GLO1	Q04760
HSD11B1	P28845
HSD17B3	P37058
HSP90AB1	P08238
IKBKG	Q9Y6K9
KCNK2	O95069
LTA4H	P09960
MAOA	P21397
MAOB	P27338
MAPK1	P28482
MAPK3	P27361
MMP1	P03956
MMP2	P08253
MMP9	P14780
NFE2L2	Q16236
NOS2	P35228
NOS3	P29474
PGD	P52209
PIM1	Q9P1W9
PLAU	P00749
PTGS1	P23219
PTGS2	P35354
PTPN1	P18031
RELA	Q04206
SCD	O00767
SHBG	P04278
SLC6A2	P23975
SLC6A3	Q01959
TLR4	O00206
TOP2A	P11388
TRPV1	Q8NER1
TTR	P02766
TUBB1	Q9H4B7

## Sheet: tetrahydropalmatine
Detail information of targets for tetrahydropalmatine
Gene names	Uniprot ID
NCEH1	Q6PIU2
ABCF1	Q8NE71
ACBD3	Q9H3P7
ACOT9	Q9Y305
ALDH5A1	P51649
AP2A1	O95782
ARHGAP1	Q07960
ARIH1	Q9Y4X5
ARPC3	O15145
ARPP19	P56211
ATP2B1	P20020
BAD	Q92934
BAX	Q07812
BCAR1	P56945
BCL2	P10415
BZW1	Q7L1Q6
CALD1	Q05682
CALU	O43852
PRKCDBP	Q969G5
CC2D1B	Q5T0F9
CKAP5	Q14008
CLIP1	P30622
COA6	Q5JTJ3
COASY	Q13057
COPS2	P61201
COPS3	Q9UNS2
COX6C	P09669
CPT1A	P50416
CRIP2	P52943
CRYZ	Q08257
CSDE1	O75534
DCTN2	Q13561
DDX19B	Q9UMR2
DDX50	Q9BQ39
DECR2	Q9NUI1
DHX8	Q14562
DNAJB11	Q9UBS4
DRD2	P14416
DRD3	P35462
DRD4	P21917
DRD5	P21918
DYNC1I2	Q13409
EEF1A1	P68104
EEF1A2	Q05639
EIF1	P41567
EIF4A2	Q14240
F3	P13726
FAH	P16930
FAM136A	Q96C01
FKBP8	Q14318
FLYWCH2	Q96CP2
FMR1	Q06787
GALK1	P51570
GANAB	Q14697
GGH	Q92820
GLRX	P35754
GMPPB	Q9Y5P6
GPX4	P36969
GSN	P06396
GTPBP4	Q9BZE4
HIBCH	Q6NVY1
HINT2	Q9BX68
HMGA1	P17096
HMOX1	P09601
HNRNPCL1	O60812
HNRNPUL2	Q1KMD3
IGF2BP3	O00425
IPO9	Q96P70
IQGAP3	Q86VI3
JPT2	Q9H910
LETM1	O95202
LTA4H	P09960
MAK16	Q9BXY0
MAN1B1	Q9UKM7
MAP1B	P46821
MAP2K2	P36507
METAP2	P50579
MTOR	P42345
NCAPH	Q15003
NDUFB5	O43674
RDBP	P18615
NFU1	Q9UMS0
NIPSNAP1	Q9BPW8
NUBP2	Q9Y5Y2
NUFIP2	Q7Z417
NUP155	O75694
PAWR	Q96IZ0
PDS5A	Q29RF7
PICALM	Q13492
PIN1	Q13526
POTEI	P0CG38
PPIL3	Q9H2H8
PPP2CB	P62714
PRKAR1A	P10644
PRKCA	P17252
PRPF4	O43172
PRPSAP1	Q14558
WIBG	Q9BRP8
RAB3GAP1	Q15042
RAF1	P04049
RANBP2	P49792
RBM39	Q14498
REEP5	Q00765
RFC4	P35249
RHOB	P62745
RMND5A	Q9H871
RNF40	O75150
ROCK2	O75116
RPA2	P15927
RPS28	P62857
RPS6KA3	P51812
SEPT11	Q9NVA2
SLC25A10	Q9UBX3
SMARCA5	O60264
SMS	P52788
SNCG	O76070
SNRPE	P62304
SNW1	Q13573
SNX1	Q13596
SNX2	O60749
SPDL1	Q96EA4
SRI	P30626
SRP19	P09132
SRP68	Q9UHB9
SRPR	P08240
STAT1	P42224
STXBP1	P61764
SWAP70	Q9UH65
SYVN1	Q86TM6
TMA7	Q9Y2S6
TMED4	Q7Z7H5
TOP1	P11387
TSNAX	Q99598
TSR2	Q969E8
TTC37	Q6PGP7
UAP1	Q16222
UGT1A7	Q9HAW7
VPS45	Q9NRW7
WDHD1	O75717
ATAD3A	Q9NVI7
CSTB	P04080
DYNC1LI2	O43237
PALLD	Q8WX93
ADRA1B	P35368
ADRA1D	P25100
ADRA2C	P18825
ADRB1	P08588
ADRB2	P07550
CA2	P00918
CALM1	P62158
CHRM1	P11229
CHRM2	P08172
CHRM3	P20309
CHRM4	P08173
CHRM5	P08912
DPP4	P27487
DRD1	P21728
DRD2	P14416
DRD3	P35462
DRD5	P21918
F3	P13726
HSP90AA1	P07900
HTR1A	P08908
HTR2A	P28223
HTR2C	P28335
HTR3A	P46098
KCNH2	Q12809
NCOA1	Q15788
OPRD1	P41143
OPRM1	P35372
PTGS1	P23219
PTGS2	P35354
RXRA	P19793
RXRB	P28702
SCN5A	Q14524
SIGMAR1	Q99720
SLC6A2	P23975
SLC6A3	Q01959
SLC6A4	P31645

## Sheet: interaction information
Interaction information of JFS-related targets
node 1	node 2
SRP19	SRP68
SNRPE	PRPF4
CALM1	NOS3
COPS2	COPS3
TLR4	IKBKG
TOP2A	TOP1
CALM1	NOS2
CDKN1A	CCND1
HSP90AA1	HSP90AB1
RXRA	NCOA1
VEGFA	HIF1A
BACE1	APP
CAMK2A	CALM1
F3	F2
BCL2	CYCS
CYCS	BAX
NFE2L2	HMOX1
RELA	IKBKG
MAP2K2	RAF1
SNRPE	SNW1
BCL2	MAPK1
TOP2A	RANBP2
MAPK3	MAP2K2
DYNC1I2	DYNC1LI2
MAP2K2	MAPK1
HSP90AA1	NOS3
RELA	IL8
MMP9	VEGFA
PTGS2	MAPK1
HSP90AA1	MAPK1
GTPBP4	MAK16
VEGFA	HSP90AA1
CXCL1	IL8
ESR2	NCOA1
BCAR1	PTPN1
CXCL2	CXCL1
RANBP2	NUP155
NCOA1	EP300
CA9	HIF1A
HIF1A	HSP90AA1
RELA	EP300
PLAU	MMP9
PTGS2	MAPK3
BAD	RAF1
ALOX5	PTGS2
VEGFA	MMP2
MAPK3	MAPK1
HIF1A	EP300
BCL2	FKBP8
CXCL2	IL8
RELA	MMP9
CALM1	SCN5A
MTOR	HSP90AA1
STAT1	MAPK1
PICALM	AP2A1
EIF1	EIF4A2
TOP2A	RFC4
MTOR	BCL2
PRKCA	MTOR
MTOR	CLIP1
HIF1A	HMOX1
CYCS	COX6C
DRD2	SLC6A3
BCL2	MAPK3
BCL2	BAD
NFE2L2	CRYZ
ALOX5	LTA4H
RPS6KA3	MAPK1
RAF1	MAPK1
STAT1	EP300
PTGS2	ALOX15
EP300	CDKN1A
DHX8	SNW1
VEGFA	EP300
DCTN2	CLIP1
DCTN2	DYNC1I2
RPS6KA3	MAPK3
ESR2	NOS3
STAT1	MAPK3
RELA	CCND1
MAPK3	RAF1
ADRB2	CFTR
DDX50	DHX8
CXCL2	CXCL3
HIF1A	CDKN1A
PLAU	MAPK1
APP	TTR
RPA2	RFC4
CXCL1	CXCL3
BCL2	BAX
STAT1	BCL2
TBXAS1	PTGS1
RAF1	PIN1
PRPF4	SNW1
ALOX5	PTGS1
MTOR	CYCS
CYP1A1	UGT1A7
F2	CFTR
RXRA	EP300
HSP90AA1	CDKN1A
RELA	NOS2
CKAP5	CLIP1
RXRB	NCOA1
DHFR	GGH
HIF1A	NOS3
UGT1A7	CYP1A2
GSN	APP
RELA	MAPK1
RELA	MAPK3
PRKCA	MAPK1
TOP2A	NCAPH
TOP2A	NUP155
PRKCA	MAPK3
PRKCA	RAF1
SRPR	SRP68
BCL2	EP300
PLAU	F2
F2	APP
PRKAR1A	MAPK1
PTGS1	ALOX12
F2	MAPK1
SMARCA5	EP300
RPS28	EEF1A1
PLAU	MAPK3
APP	MAPK3
PTGS2	ALOX12
BAX	EP300
EP300	SNW1
G6PD	PGD
CKAP5	HSP90AA1
RELA	BAX
VEGFA	APP
OPRM1	OPRD1
DRD2	DRD4
PTGS1	ALOX15
EIF4A2	DHX8
PRKCA	NFE2L2
SNX1	SNX2
APP	MAPK1
GSN	CYCS
MMP9	MMP1
BCAR1	VEGFA
IL8	APP
TBXAS1	PTGS2
F2	RAF1
ADRA1A	ADRA1B
PTGS2	IL8
ADRA1A	ADRA1D
RELA	MTOR
IL8	CXCL3
MMP1	MMP2
ARHGAP1	RHOB
MMP1	EP300
RAF1	PPP2CB
PRKCA	DECR1
HIF1A	NCOA1
PDS5A	RANBP2
CKAP5	DCTN2
MAN1B1	GANAB
HIF1A	NOS2
ROCK2	RHOB
CKAP5	RANBP2
ITGA2B	RAF1
APP	OPRD1
BAD	CYCS
SCN5A	KCNH2
NOS3	DECR1
MAPK3	ITGA2B
NOS3	EP300
DRD2	APP
IQGAP3	CLIP1
OPRM1	DRD2
CALD1	MAPK1
MAP2K2	ITGA2B
CA9	EP300
HTR3A	HTR1A
HTR2A	APP
ADRA2C	ADRA2A
BCL2	ITGA2B
DCTN2	DYNC1LI2
SRP19	SRPR
PPP2CB	MAPK1
CYP1A1	HSD11B1
PRKCA	AP2A1
RELA	RAF1
MAPK3	PPP2CB
RXRA	CYP1A1
OPRM1	IL8
MMP9	CTRB1
RELA	PLAU
ITGA2B	MAPK1
RANBP2	PPP2CB
HTR1A	APP
HIF1A	ABCG2
SNRPE	RANBP2
VEGFA	NOS3
VEGFA	IL8
RELA	APP
AKR1C3	CYP1A1
F2	ADRB2
BAD	MAPK3
PTPN1	ITGA2B
PRKAR1A	ADRB2
ADRB1	ADRB2
VEGFA	PTGS2
HTR2A	F2
ESR2	MAPK1
OPRM1	CXCL1
VEGFA	BCL2
APP	HTR2C
PRKCA	RELA
BAD	MAPK1
MMP9	IL8
RELA	TLR4
CYP1A1	NCOA1
DRD2	CHRM2
ADRA1D	F2
ADRA2C	DRD4
DRD2	HTR1A
CALD1	MAPK3
CXCL1	APP
RPS6KA3	MTOR
PRKAR1A	CFTR
OPRM1	HTR1A
DCTN2	HSP90AA1
RXRA	CPT1A
PIN1	MAPK1
DRD2	IL8
SCD	ACOT1
CHRM2	OPRD1
PDS5A	SPDL1
CKAP5	SPDL1
ADRA1B	ADRB2
OPRM1	APP
ADRA1B	APP
HTR1A	IL8
DRD3	DRD4
ALOX5	ALOX15
OPRM1	DRD4
ALOX5	ALOX12
F2	HTR2C
CAMK2A	STAT1
CHRM1	ADRB2
CHRM1	APP
F2	MAP2K2
CLIP1	RANBP2
BCAR1	HSP90AA1
PRKCA	BCAR1
AKR1C3	UGT1A7
CHRM2	APP
HTR2C	CHRM3
CHRM4	DRD2
PRKAR1A	BCL2
PRKAR1A	F2
RPS6KA3	AP2A1
CHRM4	ADRA2B
DYNC1I2	HSP90AA1
ADRA2A	DRD4
HSP90AB1	NOS3
HTR2A	CHRM3
CHRM2	DRD4
DRD3	HTR1A
ARPP19	PPP2CB
OPRM1	DRD3
CKAP5	PDS5A
DRD3	APP
DRD2	OPRD1
HTR2A	CHRM1
ADRA2C	DRD3
UGT1A7	HSD11B1
HTR1A	DRD4
CHRM2	ADRB2
SCD	ACOT2
CCND1	MAPK1
OPRM1	ADRA2A
F2	CHRM1
F2	CHRM3
OPRM1	CHRM2
BCAR1	ITGA2B
HSP90AB1	CDKN1A
ADRA2B	DRD3
CPT1A	EP300
CHRM4	ADRA2C
ADRA2C	DRD2
DRD3	CHRM2
OPRD1	DRD4
AKR1C3	CYP1A2
SCD	ACOT4
CHRM4	DRD3
DRD2	ADRA2A
CHRM5	HTR2A
ADRA1D	HTR2A
ADRA1A	HTR2A
CHRM1	HTR2C
ADRA1D	CHRM1
ADRA1A	CHRM1
VEGFA	MTOR
HSP90AA1	ROCK2
ADRB2	HTR2C
PICALM	SNX2
HTR1A	ADRA2A
RFC4	EP300
AP2A1	ARPC3
DRD3	IL8
MMP9	MMP2
CHRM4	HTR1A
CRYZ	DECR1
CHRM5	ADRA1D
DRD3	OPRD1
APP	ADRA2A
ADRA2C	APP
ADRA1D	ADRA1B
DRD1	ADRB2
SNRPE	NUP155
ADRA2B	DRD2
CHRM4	ADRA2A
CHRM2	ADRA2A
CHRM2	HTR1A
OPRM1	ADRA2B
ADRA2B	APP
ADRA2B	ADRA2C
CKAP5	PPP2CB
DRD3	ADRA2A
CHRM5	HTR2C
ADRA2B	CHRM2
HTR2A	HTR2C
APP	CHRM3
DRD3	DRD2
HSD17B3	UGT1A7
CHRM4	DRD4
CYCS	PPP2CB
RANBP2	SPDL1
ADRA2A	OPRD1
ADRA2C	CHRM2
RAB3GAP1	DYNC1I2
AP2A1	CFTR
ADRA1D	CHRM3
ADRA2B	OPRD1
RAB3GAP1	DYNC1LI2
RPS28	EIF4A2
ADRA2B	ADRA2A
CHRM5	CHRM3
CXCL2	APP
CHRM5	ADRA1A
RELA	PAWR
ADRA2C	OPRD1
ADRA1A	CHRM3
APP	DRD4
CHRM5	ADRA1B
CHRM5	CHRM1
CHRM4	OPRM1
RPS28	SRP19
ADRA2C	HTR1A
ADRA1B	CHRM1
ADRA1D	HTR2C
PICALM	ARPC3
ALOX15	ALOX12
CHRM4	APP
ADRB1	DRD1
TLR4	IL8
HTR2A	ADRA1B
IL8	OPRD1
ADRA1A	HTR2C
CHRM2	CFTR
CLIP1	PDS5A
CHRM4	CHRM2
CHRM1	CHRM3
ARPC3	CFTR
OPRM1	ADRA2C
F2	ADRA1B
DRD1	DRD5
HTR1A	OPRD1
CHRM2	IL8
CHRM4	OPRD1
CYP1A2	ALOX15
RPA2	EP300
CHRM5	APP
ADRA1B	CHRM3
ADRA1B	HTR2C
ADRA2B	HTR1A
IL8	ADRA2A
RXRA	RXRB
EEF1A1	EEF1A2
AP2A1	F2
ADRA2B	DRD4
IL8	DRD4
AP2A1	MAPK1
PICALM	CFTR
ADRA1A	F2
CHRM5	F2
ADRB1	GPR27
PDS5A	PPP2CB
RPS28	SRPR
PICALM	CHRM2
ARIH1	MAPK3
DRD5	ADRB2
ARIH1	STAT1
CXCL2	OPRM1
CXCL2	ADRA2B
ADRA1D	APP
SPDL1	PPP2CB
CXCL2	CHRM2
CHRM4	CXCL1
CXCL3	OPRD1
CXCL3	ADRA2A
CXCL1	ADRA2A
RAB3GAP1	DCTN2
CXCL2	ADRA2A
DRD1	GPR27
CHRM2	CXCL3
CXCL2	OPRD1
OPRM1	CXCL3
ADRB1	DRD5
AP2A1	ADRB2
CXCL2	HTR1A
CXCL2	CHRM4
ADRA1A	APP
CXCL1	DRD2
CXCL1	HTR1A
RPS28	SRP68
CKAP5	DYNC1I2
NCOA1	CPT1A
CLIP1	SPDL1
CXCL1	OPRD1
DRD5	GPR27
CHRM4	IL8
ADRB2	ARPC3
CXCL2	DRD2
CXCL3	APP
PICALM	ADRB2
PRKAR1A	BAD
DRD2	CXCL3
ADRA2B	CXCL3
CXCL2	ADRA2C
ADRA2B	IL8
ADRA2C	CXCL1
CHRM2	ARPC3
AP2A1	CHRM2
ADRA2B	CXCL1
CXCL2	DRD4
ADRA2C	IL8
CXCL1	CHRM2
HTR1A	CXCL3
ADRB2	GPR27
CXCL1	DRD4
CHRM4	CXCL3
RELA	CPT1A
CXCL2	DRD3
ADRA2C	CXCL3
CXCL3	DRD4
CXCL1	DRD3
DRD3	CXCL3
CLIP1	PPP2CB
AKR1C3	HSD17B3
BCL2	CCND1
ESR2	MAPK3
HTR1A	SLC6A4
HTR3A	HTR2C
PTGS2	NOS3
CAMK2A	NOS3
HTR2A	HTR3A
PTGS2	PTGS1
CAMK2A	SLC6A3
PTGS2	NOS2
MTOR	MAPK3
BCL2	CDKN1A
CALD1	CALM1
DECR1	HMOX1
IL8	CFTR
IL8	MAPK1
VEGFA	F3
MTOR	FKBP8
VEGFA	CCND1
PTPN1	MAPK1
HSP90AA1	BCL2
NOS3	HMOX1
F3	APP
RELA	PPP2CB
DDX50	GTPBP4
CAMK2A	SCN5A
VEGFA	MMP1
IKBKG	CDKN1A
TLR4	PTGS2
MTOR	CCND1
PRKCA	PPP2CB
VEGFA	HMOX1
PTGS2	BCL2
MAP2K2	PPP2CB
BCL2	RAF1
CYCS	DECR1
PRKCA	RHOB
RXRB	EP300
CALM1	CA2
MAOB	MAOA
ROCK2	MAPK1
HSP90AA1	FKBP8
IKBKG	MTOR
MMP9	MAPK3
ROCK2	MAPK3
HTR2A	SLC6A4
MTOR	MAPK1
CALM1	MAPK3
BAX	CCND1
IL8	MAPK3
MAOA	SLC6A4
VEGFA	MAPK3
HSP90AA1	MAPK3
BCL2	PPP2CB
CALM1	HSP90AA1
GPX4	AKR1B1
TRPV1	CALM1
CYP1A1	CYP1A2
ACOT4	ACOT2
NOS2	NOS3
DHFR	DECR1
ACOT1	ACOT2
DYNC1LI2	TUBB1
MMP9	MAPK1
HNRNPCL1	DHX8
CAMK2A	EP300
DRD2	PPP2CB
IKBKG	CCND1
DYNC1I2	TUBB1
PTGS2	DECR1
IL8	MMP2
SLC6A4	DRD4
CHRM2	CHRM1
CALM1	MAPK1
RELA	ROCK2
GABRB3	GABRB2
PRKCA	SLC6A3
CKAP5	TUBB1
HSP90AA1	EEF1A1
MTOR	HIF1A
ACOT4	ACOT1
MAOB	GLO1
GLO1	MAOA
CXCL1	VEGFA
PTGS2	HMOX1
FMR1	NUFIP2
POTEI	TUBB1
TOP2A	DHX8
TOP1	RBM39
CALM1	ATP2B1
VEGFA	BAX
VEGFA	DECR1
PTPN1	MAPK3
MMP9	BCL2
PLAU	VEGFA
WDHD1	RFC4
MMP9	NOS3
NOS2	HMOX1
CKAP5	SNW1
PTGS2	MMP2
ACHE	APP
CALM1	RAF1
PRKCA	CALM1
TLR4	MMP9
CYP1A2	DECR1
HSP90AA1	RANBP2
TLR4	DECR1
DECR1	MAPK1
PGD	DECR1
TOP2A	WDHD1
TLR4	VEGFA
AKR1B1	DECR1
TLR4	NOS2
CYP1A1	DECR1
PTGS2	MMP1
BCL2	MMP2
NCOA1	MAPK1
TOP2A	DHFR
MTOR	CALM1
NOS2	DECR1
F2	ITGA2B
RELA	BCL2
PRKCA	HSP90AA1
HMOX1	MAPK1
MMP2	MAPK1
MAPK3	CCND1
CALM1	BCL2
TLR4	HMOX1
TLR4	MAPK1
CDKN1A	MAPK1
PLAU	F3
SRPR	ALPI
HSP90AB1	RANBP2
MMP1	MAPK1
ALDH5A1	GABRB2
POTEI	CALM1
CALM1	DECR1
BCL2	PIN1
SLC6A3	DRD4
GLRX	DECR1
RAF1	CCND1
IQGAP3	CALM1
HSP90AA1	MMP2
NOS3	MMP2
BAX	CDKN1A
RHOB	MAPK1
TLR4	MAPK3
RHOB	MAPK3
CRYZ	HMOX1
NOS3	MAPK3
MMP9	PTGS2
IL8	CCND1
STAT1	NCOA1
STAT1	NOS2
NCOA1	SNW1
TLR4	CFTR
ALDH5A1	DECR1
RPS6KA3	HSP90AA1
VEGFA	STAT1
VEGFA	RAF1
MAOA	DRD4
HTR2C	SLC6A4
IKBKG	HSP90AA1
VEGFA	MAPK1
HSP90AA1	RAF1
MMP9	HMOX1
HSP90AA1	NOS2
ADRA2B	CSTB
FMR1	MAP1B
HNRNPCL1	SNW1
DRD2	SLC6A4
F3	ITGA2B
PLAU	MMP2
PTGS2	HIF1A
MAOA	HTR1A
GTPBP4	DHX8
HTR2A	MAOA
ESR2	BCL2
F3	IL8
HIF1A	MMP2
RELA	CHRM1
POTEI	ARPC3
HIF1A	BCL2
TLR4	MTOR
HSP90AA1	DNAJB11
EP300	MAPK1
EEF1A1	RAF1
EP300	CCND1
DRD2	PAWR
DCTN2	POTEI
BAX	MMP2
IL8	RAF1
HIF1A	MAPK3
HSP90AA1	CFTR
VEGFA	ESR2
HSP90AB1	MAPK3
IKBKG	HSP90AB1
HSP90AB1	MAPK1
CYCS	MAPK3
ACOT9	HIBCH
CYCS	MAPK1
DCTN2	PPP2CB
RELA	STAT1
MAPK3	DECR1
PIM1	CDKN1A
CALU	CFTR
CALM1	CYCS
CXCL1	MMP9
ESR2	CCND1
RPS6KA3	HSP90AB1
TOP2A	PDS5A
MAPK3	MMP2
EEF1A1	EIF4A2
BAX	MAPK3
POTEI	MAPK3
HTR3A	SLC6A4
POTEI	MAPK1
PTGS1	NOS3
GLO1	AKR1B1
CA9	VEGFA
RPS6KA3	HTR2A
RAF1	CDKN1A
MMP1	IL8
PTGS2	CA7
PTGS2	CCND1
IL8	DECR1
TOP2A	HSP90AA1
CXCL1	PTGS2
TTC37	CSTB
COA6	COX6C
HSP90AA1	CYCS
CYP1A1	CRYZ
EEF1A1	HSP90AB1
MMP9	CCND1
CYCS	NOS3
HSP90AB1	DNAJB11
SYVN1	SCD
TLR4	STAT1
STAT1	RAF1
PTPN1	MAP2K2
TRPV1	PTGS2
MMP9	STAT1
MTOR	STAT1
EEF1A1	RANBP2
CXCL1	TLR4
BCL2	IL8
HSP90AA1	IL8
MTOR	BAX
POTEI	TLR4
ALOX5	MAPK1
POTEI	RHOB
MMP9	F2
POTEI	HSP90AB1
POTEI	HSP90AA1
CXCL2	PTGS2
POTEI	MTOR
BCL2	HMOX1
BAX	MAPK1
MAPK3	CDKN1A
PDS5A	RFC4
VEGFA	CYCS
STAT1	IL8
DRD2	MAOA
VEGFA	F2
PLAU	MMP1
BCL2	DECR1
TTC37	SLC6A3
DRD1	SLC6A3
MAPK1	CFTR
GSN	BCL2
ESR2	EP300
IKBKG	BCL2
HTR1A	SLC6A2
ESR2	F2
NOS3	APP
ALDH5A1	HSD11B1
ALDH5A1	DECR2
TRPV1	NOS3
RELA	VEGFA
IL8	CA2
MTOR	EIF4A2
GTPBP4	BCL2
VEGFA	DPP4
KCNH2	FKBP8
BCL2	NOS3
GABRB3	CFTR
RXRA	COPS2
PTPN1	GLRX
KCNK2	SCN5A
PRKCA	BCL2
VEGFA	RHOB
FMR1	APP
RFC4	NUP155
TOP1	CCND1
PRKCA	HSP90AB1
CDKN1A	HMOX1
IL8	EP300
CALU	PRKCDBP
ALOX5	VEGFA
POTEI	NOS2
POTEI	NOS3
NOS3	GLRX
BACE1	NCAPH
HSP90AA1	EP300
IL8	NOS3
GPX4	GLRX
TOP2A	PPIL3
POTEI	EEF1A2
PTGS2	APP
CYCS	HMOX1
PALLD	GSN
DDX50	MAK16
STXBP1	CALM1
POTEI	EEF1A1
NFE2L2	GLRX
TOP2A	SRPR
NFE2L2	VEGFA
VEGFA	CDKN1A
TLR4	BCL2
DHFR	HSP90AA1
CYP1A1	BCL2
GTPBP4	METAP2
CRYZ	ALDH5A1
CXCL2	TLR4
PTPN1	NOS3
TLR4	HIF1A
POTEI	PIM1
VEGFA	ALOX15
GLO1	PGD
HSP90AA1	PIN1
BACE1	MMP2
DPP4	NOS3
ESR2	RBM39
TOP2A	DECR1
SNRPE	HNRNPCL1
TLR4	DHX8
PTGS2	EP300
VEGFA	CA4
RHOB	MAP2K2
HSP90AA1	EEF1A2
HIF1A	MAPK1
DRD3	SLC6A3
DRD2	CALM1
HIBCH	DECR1
PIN1	CCND1
NOS3	RAF1
F3	NOS3
F2	TTR
MAPK3	HMOX1
CYCS	CCND1
WDHD1	NUP155
UAP1	GALK1
NFE2L2	IL8
COA6	CYCS
RELA	PTGS2
CYCS	CDKN1A
NCOA1	CCND1
CCND1	MMP2
RPS6KA3	CALM1
COA6	NDUFB5
RANBP2	SNW1
PTGS2	BAX
TOP2A	EIF4A2
AKR1C3	DECR1
F2	IL8
ALDH5A1	AKR1B1
VEGFA	CALM1
MAOB	HTR2C
PTGS2	CYCS
CSTB	SLC6A3
NOS3	MAPK1
TOP2A	CFTR
TOP2A	HSP90AB1
RPS6KA3	BAD
SCD	MTOR
MMP1	HMOX1
POTEI	IQGAP3
MTOR	RAF1
CALM1	EEF1A1
TRPV1	MAPK1
F2	DECR1
TOP2A	SMARCA5
ESR2	HSP90AA1
BCL2	PAWR
MMP9	F3
NOS2	IL8
OPRM1	CALM1
HTR1A	SLC6A3
MTOR	EP300
DRD5	SLC6A3
PTPN1	PTGS2
HSP90AA1	KCNH2
HSP90AA1	TUBB1
CALM1	CCND1
TOP2A	DNAJB11
SCN5A	ATP2B1
MTOR	PRKAR1A
BAD	BAX
GTPBP4	EIF4A2
RELA	CDKN1A
PIM1	HSP90AA1
DHFR	AKR1B1
CALM1	TUBB1
TOP2A	DDX50
TOP2A	POTEI
POTEI	SMARCA5
HIBCH	DECR2
PICALM	STXBP1
PRPSAP1	TOP2A
TOP2A	SPDL1
RFC4	SPDL1
CALM1	FKBP8
TBXAS1	HSP90AA1
DHFR	CALM1
FMR1	EEF1A1
HSP90AB1	PIN1
HSP90AA1	DECR1
TSR2	MAK16
NFE2L2	DECR1
TOP2A	MAPK1
PRKCA	POTEI
TOP2A	GALK1
EEF1A1	TUBB1
DYNC1I2	MAPK3
COX6C	NDUFB5
F2	NOS3
ESR2	NOS2
DRD2	SLC6A2
MAOA	SLC6A3
VEGFA	NCOA1
NFE2L2	ABCG2
MAOB	SLC6A3
TOP2A	METAP2
NCOA1	MAPK3
EEF1A2	TUBB1
ESR2	HIF1A
RPS6KA3	CDKN1A
GABRB2	CFTR
HSD11B1	DECR1
PTGS2	F2
PTGS2	F3
HSP90AA1	APP
HIBCH	ACOT1
RELA	HIF1A
TLR4	HSP90AA1
HSP90AB1	EEF1A2
ALDH5A1	FAH
IL8	HMOX1
TOP2A	ALDH5A1
TOP2A	PIN1
MTOR	CDKN1A
F2	MAPK3
RELA	CALM1
HSP90AA1	EIF4A2
TOP1	BCL2
VEGFA	GLRX
CALM1	CFTR
MAOA	SLC6A2
MAOB	DRD4
WDHD1	NCAPH
MAOA	HTR2C
MMP9	HIF1A
PLAU	IL8
RANBP2	PIN1
CALM1	F2
PTGS1	NOS2
ADRB1	ESR2
CXCL2	RELA
AKR1C3	ALDH5A1
BCL2	F2
ABCG2	CFTR
COASY	TOP2A
HIBCH	ALDH5A1
HIBCH	CRYZ
MTOR	DECR1
RPS6KA3	EP300
CA3	CCND1
RHOB	RAF1
TOP2A	G6PD
HSP90AA1	HSD11B1
TOP2A	HSD11B1
FMR1	EEF1A2
PIM1	AKR1B1
CKAP5	GLO1
MMP9	MTOR
SCD	CPT1A
DRD2	HTR3A
TOP2A	DECR2
EP300	MAPK3
DRD3	SLC6A4
AKR1C3	VEGFA
MMP1	MAPK3
PRKCA	EP300
CYP1A1	HSP90AA1
DECR1	CFTR
OPRM1	TLR4
RELA	NOS3
COASY	SCD
HTR2A	SLC6A2
HIBCH	HSD11B1
CALM1	HTR2C
HSP90AB1	TUBB1
MMP9	DECR1
ESR2	ABCG2
PPIL3	SNW1
DRD1	SLC6A4
F2	CA2
TMA7	COX6C
CALM1	ESR2
PTGS2	MTOR
POTEI	ALPI
CYCS	IL8
F2	CYCS
BCAR1	MAPK3
HTR2A	SLC6A3
ADRB1	ADRA2A
TOP2A	ALPI
DRD5	SLC6A4
MMP9	BAX
HNRNPCL1	HNRNPUL2
DCTN2	HSP90AB1
HNRNPUL2	IGF2BP3
HNRNPCL1	RANBP2
TRPV1	MMP1
POTEI	RPS6KA3
CKAP5	TOP2A
BAX	DECR1
RANBP2	FKBP8
BCL2	APP
ACHE	DECR1
PRKAR1A	MAPK3
VEGFA	PTGS1
RFC4	IGF2BP3
HSP90AA1	CCND1
TOP2A	PRKAR1A
PTGS2	CDKN1A
ALOX5	MMP2
TOP1	ABCG2
GSN	CALM1
CYCS	APP
CRYZ	HSD11B1
CRYZ	DECR2
NFE2L2	CDKN1A
CALM1	APP
VEGFA	GPX4
IL8	HSD11B1
RXRA	RELA
HIF1A	IL8
DRD3	MAOA
HSP90AA1	BAX
DHFR	RFC4
CRYZ	FAH
APP	PIN1
HIF1A	DECR1
IQGAP3	MAPK3
GPX4	CYCS
CXCL2	ALOX5
WDHD1	PDS5A
F2	MMP2
CA2	CFTR
GTPBP4	FKBP8
PTGS2	CALM1
CALM1	HSP90AB1
GTPBP4	CALM1
CAMK2A	KCNH2
CA3	NUFIP2
BCAR1	GSN
GPX4	PIN1
CA4	PIN1
BCAR1	PTGS2
MTOR	NOS3
HIF1A	CCND1
COASY	HMGA1
BAX	HMOX1
MTOR	IL8
CALM1	IL8
TLR4	F3
HIF1A	CYCS
TOP2A	PRKCA
VEGFA	HMGA1
RELA	BACE1
ITGA2B	ALOX12
GPX4	HMOX1
CALM1	KCNH2
HSD17B3	DECR2
TOP2A	MTOR
GPX4	NOS3
CALM1	SRI
PIM1	ABCG2
F2	ALPI
NOS2	MAPK3
TSR2	DDX50
PRKCA	MAP2K2
STAT1	CCND1
ALOX5	CDKN1A
NOS2	CYCS
CHRM2	SLC6A4
IKBKG	IL8
TLR4	F2
PIM1	PTGS2
MTOR	MAP2K2
RANBP2	DHX8
GSN	PLAU
G6PD	GPX4
NFE2L2	GLO1
CALM1	EEF1A2
SCD	DECR1
CYP1A1	HMOX1
KCNK2	TRPV1
BACE1	ACHE
COASY	DECR1
TRPV1	HTR3A
TOP1	CYCS
OPRM1	SLC6A3
CALM1	ALPI
BCAR1	MAPK1
TLR4	NOS3
PRKCA	CFTR
CRYZ	AKR1B1
HNRNPCL1	DDX50
HIF1A	HSP90AB1
PIN1	NUP155
MTOR	MMP2
ADRB1	DRD4
DRD3	CC2D1B
KCNK2	CALM1
MTOR	F2
EEF1A1	GMPPB
GMPPB	EEF1A2
DHFR	CYCS
PTGS2	STAT1
F3	MAPK3
F3	MMP2
ADRB2	OPRD1
PRKCA	STXBP1
SHBG	F2
HTR2A	GABRB2
NFU1	NUBP2
CPT1A	DECR2
RPS6KA3	BCL2
IPO9	SMARCA5
CRYZ	CYCS
TLR4	RANBP2
PICALM	APP
ITGA2B	TUBB1
VEGFA	NOS2
SHBG	ESR2
HIF1A	BAX
TOP2A	BCL2
MAOB	SLC6A4
DRD1	SLC6A2
SNX2	RNF40
MAOB	ACHE
PIM1	PPP2CB
PRKCA	ATP2B1
SLC6A3	TTR
CALD1	BCL2
PTGS1	DECR1
MAOB	DRD2
RXRA	MAPK3
PTGS1	IL8
PLAU	PTGS2
MMP9	CYCS
NOS2	MAPK1
G6PD	HSP90AA1
F3	DECR1
CALM1	RANBP2
PRKAR1A	CCND1
BCL2	CPT1A
NOS3	CFTR
DECR1	MMP2
VEGFA	ABCG2
APP	DECR1
G6PD	NOS3
GPX4	DECR1
G6PD	NOS2
TOP1	BAX
GANAB	ALPI
IL8	BAX
TTC37	TTR
NOS3	AKR1B1
SLC6A3	BAAT
NOS3	BAX
BCL2	ABCG2
ALOX5	IL8
PTPN1	RHOB
PTPN1	DECR1
F3	MMP1
HSP90AB1	RAF1
F2	BAX
PICALM	EEF1A1
VEGFA	CA2
CSTB	TTR
VEGFA	AKR1B1
CYCS	CA2
PRPSAP1	DHX8
MAOB	HTR1A
GSN	TTR
BCL2	NOS2
TOP1	CDKN1A
CXCL1	MAPK3
OPRM1	NOS2
PTPN1	STAT1
CALM1	EP300
CYCS	GLRX
VEGFA	ITGA2B
STAT1	CSTB
ARIH1	SLC6A4
ALDH5A1	DHX8
TTC37	SNW1
SMARCA5	COPS3
CYCS	GALK1
RPA2	TOP1
CLIP1	TUBB1
BAX	PIN1
MAOA	ACHE
RELA	CYCS
HTR1A	ACHE
SIGMAR1	KCNH2
HSP90AB1	FKBP8
CALM1	PPP2CB
TLR4	CYCS
HTR3A	MAOA
SLC6A3	DECR1
RDBP	HSP90AB1
CALM1	BAX
NCEH1	TOP2A
RXRA	MAPK1
STAT1	CDKN1A
RXRB	DRD2
CA2	DECR1
GPX4	NOS2
PTGS1	CYCS
EIF1	EEF1A1
PRPF4	DHX8
COASY	CPT1A
PALLD	MAPK1
PRKAR1A	RAF1
PRPF4	LTA4H
DHFR	POTEI
STXBP1	ARPC3
POTEI	MAP2K2
BCAR1	CRYZ
PRKAR1A	HSP90AA1
RFC4	NCAPH
HSP90AA1	COPS3
PIN1	FKBP8
SLC6A2	DRD4
CKAP5	TTC37
RFC4	GGH
AKR1C3	PTGS2
CYP1A1	PTGS2
MMP1	CCND1
ATP2B1	NIPSNAP1
WIBG	RDBP
PPIL3	DHX8
IL8	CDKN1A
MMP9	NOS2
RELA	ALOX5
SNX1	VPS45
CYP1A1	ESR2
DCTN2	CALM1
MTOR	TOP1
OPRM1	TRPV1
RPS6KA3	ACOT9
ESR2	CXCL3
MAPK3	CFTR
CSDE1	EIF4A2
CA14	RANBP2
EEF1A1	CYCS
CYCS	ALPI
VEGFA	TOP1
PIM1	PIN1
DNAJB11	DHX8
GSN	CALD1
CALM1	CA1
F2	CCND1
RXRA	SNW1
HTR3A	ACHE
EIF4A2	EEF1A2
ADRA2C	SLC6A3
KCNK2	KCNH2
PRKCA	ADRA1B
MMP9	CDKN1A
DHFR	CCND1
AKR1B1	GALK1
RELA	PIN1
CALM1	ACHE
TSR2	GTPBP4
MAP2K2	ALOX12
PIN1	CDKN1A
CALM1	MAP2K2
F2	ACHE
CXCL2	VEGFA
NFE2L2	PTGS2
GTPBP4	DECR1
CA9	BCL2
SLC25A10	SLC6A3
IL8	ITGA2B
MAOA	DRD1
CXCL1	MMP2
MAOB	SLC6A2
MAOA	DRD5
CXCL2	MMP9
KCNH2	CFTR
STAT1	BAX
BAX	RAF1
CA9	MTOR
VEGFA	CFTR
POTEI	GSN
HSP90AA1	F2
CYP1A2	ABCG2
DHFR	HSP90AB1
COPS2	EP300
SNRPE	DHX8
POTEI	CYCS
ADRA2A	SLC6A2
AKR1C3	CRYZ
CYP1A2	CRYZ
TBXAS1	ALOX5
POTEI	PPP2CB
CALM1	ADRB2
