# Supplementary material for: Anti-endometriosis Mechanism of Jiawei Foshou San Based on Network Pharmacology
Source: Front Pharmacol. 2018 Jul 26;9:811. doi: 10.3389/fphar.2018.00811 (PMC6071511; doi:10.3389/fphar.2018.00811)
Supplement: TABLE S3 — 22 common targets obtained from JFS-related targets and EMS-related targets. [file Table_3.xls]

## Sheet: Sheet1
Detail information of 22 common targets
Gene name	Uniprot ID
AKR1B1	P15121
AKR1C3	P42330
BAX	Q07812
BCL2	P10415
COPS2	P61201
CYP1A1	P04798
EEF1A1	P68104
ESR2	Q92731
GANAB	Q14697
HSD11B1	P28845
HSD17B3	P37058
IL8	P10145
MAOA	P21397
MAOB	P27338
MMP1	P03956
MMP2	P08253
MMP9	P14780
NCOA1	Q15788
NOS3	P29474
PTGS2	P35354
RAF1	P04049
VEGFA	P15692
