# Supplementary material for: Anti-endometriosis Mechanism of Jiawei Foshou San Based on Network Pharmacology
Source: Front Pharmacol. 2018 Jul 26;9:811. doi: 10.3389/fphar.2018.00811 (PMC6071511; doi:10.3389/fphar.2018.00811)
Supplement: TABLE S4 — 66 key targets extracted from a core protein–protein interaction network. [file Table_4.xls]

## Sheet: Sheet1
Detail information of 66 key targets
Gene name	Uniprot ID
ACE	P12821
ACTA2	P62736
APP	P05067
BCL2	P10415
BCL2L1	Q07817
CALM1	P0DP23
CCND1	P24385
CXCL1	P09341
CYCS	P99999
CYP19A1	P11511
CYP1A1	P04798
DECR1	Q16698
DRD2	P14416
EGFR	P00533
EGR1	P18146
EP300	Q09472
ESR1	P03372
ESR2	Q92731
F2	P00734
FGF2	P09038
FOS	P01100
GNB4	Q9HAV0
HDAC1	Q13547
HPGDS	O60760
HSP90AA1	P07900
HSP90AB1	P08238
HSPB1	P04792
ICAM1	P05362
IFNG	P01579
IGF1	P05019
IL1B	P01584
IL4	P05112
IL6	P05231
IL8	P10145
ITGA2	P17301
KDR	P35968
KRAS	P01116
LEP	P41159
LRRK2	Q5S007
MAPK1	P28482
MAPK3	P27361
MED1	Q15648
MMP2	P08253
MMP9	P14780
MTOR	P42345
NCOA1	Q15788
NCOR1	O75376
NFKBIA	P25963
NOS3	P29474
NR3C1	P04150
PCNA	P12004
PGR	P06401
POTEI	P0CG38
PPARG	P37231
PRL	P01236
PTEN	P60484
PTGS2	P35354
RAF1	P04049
RELA	Q04206
SST	P61278
TGFB1	P01137
TIMP1	P01033
TNF	P01375
TOP2A	P11388
TP53	P04637
VEGFA	P15692
