# Supplementary material for: Anti-endometriosis Mechanism of Jiawei Foshou San Based on Network Pharmacology
Source: Front Pharmacol. 2018 Jul 26;9:811. doi: 10.3389/fphar.2018.00811 (PMC6071511; doi:10.3389/fphar.2018.00811)
Supplement: TABLE S5 — GO analysis and KEGG pathway enrichment of 66 key targets from DAVID database. [file Table_5.xls]

## Sheet: BP
biological process
Term	Count	%	P-Value
positive regulation of transcription from RNA polymerase II promoter	28	42.4	5.5e-17
negative regulation of apoptotic process	19	28.8	6.9e-14
positive regulation of transcription, DNA-templated	19	28.8	5.6e-13
response to drug	18	27.3	1.4e-15
positive regulation of cell proliferation	18	27.3	1.4e-12
signal transduction	18	27.3	1.3e-06
negative regulation of transcription from RNA polymerase II promoter	16	24.2	7.4e-08
negative regulation of cell proliferation	14	21.2	3.1e-09
positive regulation of protein phosphorylation	13	19.7	5.9e-14
cell proliferation	12	18.2	1.4e-07
positive regulation of nitric oxide biosynthetic process	11	16.7	6.3e-16
positive regulation of ERK1 and ERK2 cascade	11	16.7	1.3e-09
MAPK cascade	11	16.7	6.1e-08
positive regulation of gene expression	11	16.7	6.1e-08
apoptotic process	11	16.7	6e-05
response to hypoxia	10	15.2	2e-08
positive regulation of sequence-specific DNA binding transcription factor activity	9	13.6	6.7e-09
angiogenesis	9	13.6	2.2e-06
inflammatory response	9	13.6	0.0001
positive regulation of smooth muscle cell proliferation	8	12.1	3.1e-09
response to estradiol	8	12.1	5.9e-08
positive regulation of NF-kappaB transcription factor activity	8	12.1	7.9e-07
aging	8	12.1	3.4e-06
positive regulation of apoptotic process	8	12.1	0.00016
protein phosphorylation	8	12.1	0.0019
transcription from RNA polymerase II promoter	8	12.1	0.0036
lipopolysaccharide-mediated signaling pathway	7	10.6	2.2e-09
positive regulation of MAP kinase activity	7	10.6	1e-07
positive regulation of peptidyl-tyrosine phosphorylation	7	10.6	7.4e-07
positive regulation of protein kinase B signaling	7	10.6	8.5e-07
female pregnancy	7	10.6	1.2e-06
cellular response to hypoxia	7	10.6	1.9e-06
activation of MAPK activity	7	10.6	3.5e-06
positive regulation of angiogenesis	7	10.6	5.4e-06
negative regulation of gene expression	7	10.6	1.5e-05
Fc-epsilon receptor signaling pathway	7	10.6	6.4e-05
viral process	7	10.6	0.001
immune response	7	10.6	0.0057
negative regulation of transcription, DNA-templated	7	10.6	0.013
regulation of nitric-oxide synthase activity	6	9.1	4.6e-08
cellular response to organic cyclic compound	6	9.1	3.2e-06
regulation of blood pressure	6	9.1	5.1e-06
response to estrogen	6	9.1	5.1e-06
positive regulation of peptidyl-serine phosphorylation	6	9.1	7.4e-06
cellular response to mechanical stimulus	6	9.1	7.9e-06
regulation of cellular response to heat	6	9.1	1e-05
wound healing	6	9.1	1.4e-05
platelet degranulation	6	9.1	4.9e-05
cellular response to lipopolysaccharide	6	9.1	7.6e-05
transcription initiation from RNA polymerase II promoter	6	9.1	0.0003
heart development	6	9.1	0.00071
positive regulation of cell migration	6	9.1	0.00073
extracellular matrix organization	6	9.1	0.00096
cellular response to DNA damage stimulus	6	9.1	0.0013
regulation of apoptotic process	6	9.1	0.0014
nervous system development	6	9.1	0.005
intracellular signal transduction	6	9.1	0.02
positive regulation of protein import into nucleus, translocation	5	7.6	4.2e-08
positive regulation of chemokine biosynthetic process	5	7.6	4.2e-08
liver regeneration	5	7.6	4.5e-06
response to amino acid	5	7.6	5.9e-06
protein kinase B signaling	5	7.6	7.7e-06
lactation	5	7.6	2e-05
response to heat	5	7.6	3.5e-05
response to cytokine	5	7.6	4.8e-05
positive regulation of translation	5	7.6	5.2e-05
positive regulation of T cell proliferation	5	7.6	8.5e-05
positive regulation of epithelial cell proliferation	5	7.6	8.5e-05
response to stress	5	7.6	9e-05
response to glucocorticoid	5	7.6	0.00012
response to insulin	5	7.6	0.00013
response to nutrient	5	7.6	0.00019
lung development	5	7.6	0.00021
response to toxic substance	5	7.6	0.00033
movement of cell or subcellular component	5	7.6	0.00034
stimulatory C-type lectin receptor signaling pathway	5	7.6	0.00073
response to ethanol	5	7.6	0.00073
phosphatidylinositol-mediated signaling	5	7.6	0.00076
response to virus	5	7.6	0.00087
cellular response to tumor necrosis factor	5	7.6	0.00087
platelet activation	5	7.6	0.001
cellular protein metabolic process	5	7.6	0.0011
negative regulation of cell growth	5	7.6	0.0012
chemotaxis	5	7.6	0.0013
regulation of cell cycle	5	7.6	0.0014
peptidyl-serine phosphorylation	5	7.6	0.0014
negative regulation of neuron apoptotic process	5	7.6	0.0017
protein stabilization	5	7.6	0.0019
regulation of cell shape	5	7.6	0.0021
cell cycle arrest	5	7.6	0.0022
T cell receptor signaling pathway	5	7.6	0.0026
response to lipopolysaccharide	5	7.6	0.0037
cell surface receptor signaling pathway	5	7.6	0.022
negative regulation of lipid storage	4	6.1	3.1e-06
response to muscle stretch	4	6.1	3e-05
positive regulation of blood vessel endothelial cell migration	4	6.1	5.1e-05
response to immobilization stress	4	6.1	7e-05
positive regulation of protein complex assembly	4	6.1	8.1e-05
ERK1 and ERK2 cascade	4	6.1	0.00011
cell aging	4	6.1	0.00012
positive regulation of DNA binding	4	6.1	0.00017
protein import into nucleus, translocation	4	6.1	0.00017
cellular response to estradiol stimulus	4	6.1	0.00023
response to amphetamine	4	6.1	0.00023
response to antibiotic	4	6.1	0.00025
response to cocaine	4	6.1	0.00025
extrinsic apoptotic signaling pathway in absence of ligand	4	6.1	0.0003
negative regulation of autophagy	4	6.1	0.00036
response to cold	4	6.1	0.00036
negative regulation of extrinsic apoptotic signaling pathway in absence of ligand	4	6.1	0.00039
positive regulation of tyrosine phosphorylation of Stat3 protein	4	6.1	0.00042
peptidyl-threonine phosphorylation	4	6.1	0.00042
response to progesterone	4	6.1	0.00046
positive regulation of DNA replication	4	6.1	0.00057
embryo implantation	4	6.1	0.00057
ovarian follicle development	4	6.1	0.00057
thymus development	4	6.1	0.00061
cellular response to UV	4	6.1	0.00065
visual learning	4	6.1	0.0007
activation of MAPKK activity	4	6.1	0.00075
positive regulation of cell division	4	6.1	0.00079
cellular response to amino acid stimulus	4	6.1	0.00079
positive regulation of fibroblast proliferation	4	6.1	0.0012
cell growth	4	6.1	0.0013
humoral immune response	4	6.1	0.0014
response to calcium ion	4	6.1	0.0015
negative regulation of protein phosphorylation	4	6.1	0.0017
positive regulation of protein binding	4	6.1	0.0017
positive regulation of phosphatidylinositol 3-kinase signaling	4	6.1	0.002
regulation of insulin secretion	4	6.1	0.0022
positive regulation of endothelial cell proliferation	4	6.1	0.0024
cellular response to drug	4	6.1	0.0024
Ras protein signal transduction	4	6.1	0.0025
regulation of protein stability	4	6.1	0.0025
cellular response to interleukin-1	4	6.1	0.0026
vascular endothelial growth factor receptor signaling pathway	4	6.1	0.0027
circadian rhythm	4	6.1	0.0031
regulation of phosphatidylinositol 3-kinase signaling	4	6.1	0.0034
positive regulation of MAPK cascade	4	6.1	0.0038
locomotory behavior	4	6.1	0.0042
organ morphogenesis	4	6.1	0.0054
male gonad development	4	6.1	0.0058
response to oxidative stress	4	6.1	0.0089
leukocyte migration	4	6.1	0.012
Fc-gamma receptor signaling pathway involved in phagocytosis	4	6.1	0.013
cytokine-mediated signaling pathway	4	6.1	0.014
peptidyl-tyrosine phosphorylation	4	6.1	0.021
defense response to virus	4	6.1	0.026
protein autophosphorylation	4	6.1	0.029
cell cycle	4	6.1	0.052
cell-cell signaling	4	6.1	0.075
positive regulation of calcidiol 1-monooxygenase activity	3	4.5	4.4e-05
positive regulation of mononuclear cell migration	3	4.5	8.8e-05
positive regulation of fever generation	3	4.5	0.00015
positive regulation of endothelial cell chemotaxis by VEGF-activated vascular endothelial growth factor receptor signaling pathway	3	4.5	0.00015
negative regulation of production of miRNAs involved in gene silencing by miRNA	3	4.5	0.00022
macrophage derived foam cell differentiation	3	4.5	0.00022
response to salt stress	3	4.5	0.00052
regulation of mitochondrial membrane permeability	3	4.5	0.00065
positive regulation of positive chemotaxis	3	4.5	0.00079
cellular response to nutrient levels	3	4.5	0.00095
regulation of synaptic transmission, GABAergic	3	4.5	0.00095
response to caffeine	3	4.5	0.00095
negative regulation of calcium ion transport	3	4.5	0.0011
cellular response to hepatocyte growth factor stimulus	3	4.5	0.0013
regulation of I-kappaB kinase/NF-kappaB signaling	3	4.5	0.0015
positive regulation of membrane protein ectodomain proteolysis	3	4.5	0.0015
JAK-STAT cascade involved in growth hormone signaling pathway	3	4.5	0.0015
cell migration involved in sprouting angiogenesis	3	4.5	0.0015
positive regulation of oligodendrocyte differentiation	3	4.5	0.0015
monocyte differentiation	3	4.5	0.0019
mammary gland alveolus development	3	4.5	0.0019
estrous cycle	3	4.5	0.0019
response to corticosterone	3	4.5	0.0022
response to iron ion	3	4.5	0.0022
face development	3	4.5	0.0022
positive regulation of histone acetylation	3	4.5	0.0022
positive regulation of osteoclast differentiation	3	4.5	0.0024
defense response to protozoan	3	4.5	0.0024
positive regulation of smooth muscle cell migration	3	4.5	0.0027
positive regulation of pri-miRNA transcription from RNA polymerase II promoter	3	4.5	0.0027
regulation of sodium ion transport	3	4.5	0.003
positive regulation of NF-kappaB import into nucleus	3	4.5	0.003
positive regulation of nitric-oxide synthase activity	3	4.5	0.0032
positive regulation of JAK-STAT cascade	3	4.5	0.0032
negative regulation of intrinsic apoptotic signaling pathway	3	4.5	0.0032
cellular response to vascular endothelial growth factor stimulus	3	4.5	0.0035
positive regulation of collagen biosynthetic process	3	4.5	0.0035
response to morphine	3	4.5	0.0035
thyroid gland development	3	4.5	0.0042
regulation of sequence-specific DNA binding transcription factor activity	3	4.5	0.0042
regulation of multicellular organism growth	3	4.5	0.0045
positive regulation of vascular endothelial growth factor production	3	4.5	0.0049
positive regulation of peptidyl-threonine phosphorylation	3	4.5	0.0049
negative regulation of endothelial cell apoptotic process	3	4.5	0.0052
regulation of transcription from RNA polymerase II promoter in response to hypoxia	3	4.5	0.0052
growth	3	4.5	0.0052
cellular response to dexamethasone stimulus	3	4.5	0.0056
positive regulation of reactive oxygen species metabolic process	3	4.5	0.006
regulation of angiogenesis	3	4.5	0.0064
positive regulation of vasoconstriction	3	4.5	0.0068
neuron apoptotic process	3	4.5	0.0072
negative regulation of extrinsic apoptotic signaling pathway via death domain receptors	3	4.5	0.0072
positive regulation of intrinsic apoptotic signaling pathway	3	4.5	0.0072
response to exogenous dsRNA	3	4.5	0.0076
placenta development	3	4.5	0.0081
negative regulation of extrinsic apoptotic signaling pathway	3	4.5	0.0095
ERBB2 signaling pathway	3	4.5	0.0095
cellular lipid metabolic process	3	4.5	0.011
negative regulation of fat cell differentiation	3	4.5	0.011
response to unfolded protein	3	4.5	0.011
extrinsic apoptotic signaling pathway	3	4.5	0.011
positive regulation of cell adhesion	3	4.5	0.012
positive regulation of interleukin-6 production	3	4.5	0.013
positive regulation of endothelial cell migration	3	4.5	0.014
intrinsic apoptotic signaling pathway in response to DNA damage	3	4.5	0.014
positive regulation of tumor necrosis factor production	3	4.5	0.014
social behavior	3	4.5	0.015
response to organic cyclic compound	3	4.5	0.015
substantia nigra development	3	4.5	0.015
regulation of autophagy	3	4.5	0.016
negative regulation of cell differentiation	3	4.5	0.017
calcium-mediated signaling	3	4.5	0.017
sensory perception of pain	3	4.5	0.017
vasculogenesis	3	4.5	0.02
epidermal growth factor receptor signaling pathway	3	4.5	0.02
steroid hormone mediated signaling pathway	3	4.5	0.021
cellular response to hydrogen peroxide	3	4.5	0.021
positive regulation of osteoblast differentiation	3	4.5	0.023
DNA damage response, signal transduction by p53 class mediator resulting in cell cycle arrest	3	4.5	0.024
regulation of inflammatory response	3	4.5	0.025
response to wounding	3	4.5	0.025
neutrophil chemotaxis	3	4.5	0.027
cholesterol metabolic process	3	4.5	0.029
response to glucose	3	4.5	0.029
negative regulation of cysteine-type endopeptidase activity involved in apoptotic process	3	4.5	0.029
epithelial cell differentiation	3	4.5	0.03
fat cell differentiation	3	4.5	0.033
liver development	3	4.5	0.033
extracellular matrix disassembly	3	4.5	0.035
mitochondrion organization	3	4.5	0.036
ossification	3	4.5	0.038
fibroblast growth factor receptor signaling pathway	3	4.5	0.04
canonical Wnt signaling pathway	3	4.5	0.041
positive regulation of cell growth	3	4.5	0.042
defense response to Gram-positive bacterium	3	4.5	0.043
negative regulation of cell migration	3	4.5	0.052
axonogenesis	3	4.5	0.055
phosphorylation	3	4.5	0.057
regulation of gene expression	3	4.5	0.057
glucose homeostasis	3	4.5	0.058
Notch signaling pathway	3	4.5	0.073
protein sumoylation	3	4.5	0.075
regulation of signal transduction by p53 class mediator	3	4.5	0.083
protein dephosphorylation	3	4.5	0.086
positive regulation of vitamin D biosynthetic process	2	3	0.0077
mononuclear cell proliferation	2	3	0.0077
neutrophil apoptotic process	2	3	0.012
positive regulation of STAT protein import into nucleus	2	3	0.012
mammary gland branching involved in pregnancy	2	3	0.012
negative regulation of complement-dependent cytotoxicity	2	3	0.012
response to UV-A	2	3	0.012
cardiac neural crest cell development involved in heart development	2	3	0.012
response to cobalamin	2	3	0.012
MAPK import into nucleus	2	3	0.012
positive regulation of peptidyl-tyrosine autophosphorylation	2	3	0.015
regulation of Golgi inheritance	2	3	0.015
positive regulation of neuron maturation	2	3	0.015
epithelial cell proliferation involved in mammary gland duct elongation	2	3	0.015
positive regulation of type B pancreatic cell apoptotic process	2	3	0.015
negative regulation of chronic inflammatory response	2	3	0.015
sequestering of triglyceride	2	3	0.015
response to epidermal growth factor	2	3	0.015
embryo development ending in birth or egg hatching	2	3	0.019
bone mineralization involved in bone maturation	2	3	0.019
regulation of brown fat cell differentiation	2	3	0.019
mammary gland branching involved in thelarche	2	3	0.019
positive regulation of chemokine (C-X-C motif) ligand 2 production	2	3	0.019
caveolin-mediated endocytosis	2	3	0.019
nucleotide-binding oligomerization domain containing 2 signaling pathway	2	3	0.019
heart valve morphogenesis	2	3	0.023
positive regulation of interleukin-12 biosynthetic process	2	3	0.023
positive regulation of transmission of nerve impulse	2	3	0.023
trachea formation	2	3	0.023
male mating behavior	2	3	0.023
epithelial cell proliferation involved in salivary gland morphogenesis	2	3	0.023
salivary gland morphogenesis	2	3	0.027
regulation of establishment of endothelial barrier	2	3	0.027
peroxisome proliferator activated receptor signaling pathway	2	3	0.027
positive regulation of cell growth involved in cardiac muscle cell development	2	3	0.027
positive regulation of cell migration involved in sprouting angiogenesis	2	3	0.027
neuron-neuron synaptic transmission	2	3	0.027
negative regulation of myelination	2	3	0.027
cellular response to alkaloid	2	3	0.027
ovulation from ovarian follicle	2	3	0.027
negative regulation of collagen biosynthetic process	2	3	0.031
mammary gland epithelial cell proliferation	2	3	0.031
negative regulation of acute inflammatory response	2	3	0.031
cellular response to nicotine	2	3	0.031
positive regulation of mammary gland epithelial cell proliferation	2	3	0.031
positive regulation of interleukin-6 biosynthetic process	2	3	0.031
prostate gland growth	2	3	0.031
regulation of early endosome to late endosome transport	2	3	0.031
negative regulation of platelet activation	2	3	0.031
positive regulation of programmed cell death	2	3	0.031
death-inducing signaling complex assembly	2	3	0.031
positive regulation of MHC class II biosynthetic process	2	3	0.031
regulation of stress-activated MAPK cascade	2	3	0.031
positive regulation of histone phosphorylation	2	3	0.031
positive regulation of phagocytosis, engulfment	2	3	0.031
positive regulation of isotype switching to IgG isotypes	2	3	0.031
outer ear morphogenesis	2	3	0.034
positive regulation of phospholipase C activity	2	3	0.034
Bergmann glial cell differentiation	2	3	0.034
response to UV-B	2	3	0.034
positive regulation of superoxide anion generation	2	3	0.034
negative regulation of excitatory postsynaptic potential	2	3	0.034
positive regulation of vascular permeability	2	3	0.038
hepatocyte differentiation	2	3	0.038
negative regulation of macroautophagy	2	3	0.038
cyclooxygenase pathway	2	3	0.038
negative regulation of phagocytosis	2	3	0.038
negative regulation of cell size	2	3	0.038
cellular response to steroid hormone stimulus	2	3	0.038
positive regulation of cell size	2	3	0.038
response to muramyl dipeptide	2	3	0.042
mitotic G1 DNA damage checkpoint	2	3	0.042
positive regulation of histone deacetylation	2	3	0.042
neutrophil mediated immunity	2	3	0.042
cell activation	2	3	0.042
response to vitamin E	2	3	0.042
positive regulation of heterotypic cell-cell adhesion	2	3	0.042
negative regulation of glucose import	2	3	0.042
negative regulation of epithelial cell differentiation	2	3	0.042
regulation of ossification	2	3	0.042
negative regulation of interleukin-17 production	2	3	0.042
positive regulation of leukocyte migration	2	3	0.045
positive regulation of protein localization to cell surface	2	3	0.045
regulation of osteoclast differentiation	2	3	0.045
prostaglandin metabolic process	2	3	0.049
regulation of interferon-gamma-mediated signaling pathway	2	3	0.049
eyelid development in camera-type eye	2	3	0.049
lung morphogenesis	2	3	0.049
response to arsenic-containing substance	2	3	0.049
digestive tract morphogenesis	2	3	0.049
response to yeast	2	3	0.049
positive regulation of phosphoprotein phosphatase activity	2	3	0.049
leukocyte tethering or rolling	2	3	0.049
negative regulation of macrophage derived foam cell differentiation	2	3	0.049
prepulse inhibition	2	3	0.049
determination of adult lifespan	2	3	0.049
interleukin-1-mediated signaling pathway	2	3	0.053
negative regulation of blood vessel endothelial cell migration	2	3	0.053
positive regulation of cellular protein metabolic process	2	3	0.057
positive regulation of transcription regulatory region DNA binding	2	3	0.057
hyaluronan catabolic process	2	3	0.057
negative regulation of telomerase activity	2	3	0.057
induction of positive chemotaxis	2	3	0.057
positive regulation of vascular smooth muscle cell proliferation	2	3	0.057
energy reserve metabolic process	2	3	0.057
cell adhesion mediated by integrin	2	3	0.057
positive regulation of vascular endothelial growth factor receptor signaling pathway	2	3	0.06
positive regulation of p38MAPK cascade	2	3	0.06
megakaryocyte development	2	3	0.06
positive regulation of telomere capping	2	3	0.06
embryonic digestive tract development	2	3	0.06
embryonic hemopoiesis	2	3	0.06
negative regulation of growth of symbiont in host	2	3	0.06
intracellular steroid hormone receptor signaling pathway	2	3	0.06
positive regulation of lamellipodium assembly	2	3	0.06
negative regulation of ossification	2	3	0.06
androgen metabolic process	2	3	0.06
regulation of protein ubiquitination	2	3	0.06
negative regulation of lipid catabolic process	2	3	0.06
response to light stimulus	2	3	0.064
response to hyperoxia	2	3	0.064
positive regulation of chemokine production	2	3	0.064
negative regulation of release of cytochrome c from mitochondria	2	3	0.064
positive regulation of tyrosine phosphorylation of Stat5 protein	2	3	0.064
cellular response to organic substance	2	3	0.064
negative regulation of anoikis	2	3	0.064
response to vitamin D	2	3	0.067
membrane protein intracellular domain proteolysis	2	3	0.067
regulation of long-term neuronal synaptic plasticity	2	3	0.067
response to vitamin A	2	3	0.067
macrophage differentiation	2	3	0.067
positive regulation of G2/M transition of mitotic cell cycle	2	3	0.067
regulation of cytoskeleton organization	2	3	0.071
positive regulation of synaptic transmission, glutamatergic	2	3	0.071
positive regulation of protein export from nucleus	2	3	0.071
myeloid dendritic cell differentiation	2	3	0.071
positive regulation of branching involved in ureteric bud morphogenesis	2	3	0.071
positive regulation of neuroblast proliferation	2	3	0.075
embryonic placenta development	2	3	0.075
intracellular estrogen receptor signaling pathway	2	3	0.078
positive regulation of smooth muscle contraction	2	3	0.078
positive regulation of focal adhesion assembly	2	3	0.078
cellular response to gamma radiation	2	3	0.078
response to ATP	2	3	0.078
positive regulation of protein autophosphorylation	2	3	0.078
positive regulation of protein dephosphorylation	2	3	0.078
response to X-ray	2	3	0.082
positive regulation of neutrophil chemotaxis	2	3	0.082
negative regulation of myoblast differentiation	2	3	0.085
release of cytochrome c from mitochondria	2	3	0.085
positive regulation of receptor internalization	2	3	0.089
arachidonic acid secretion	2	3	0.089
focal adhesion assembly	2	3	0.089
positive regulation of cell cycle arrest	2	3	0.092
negative regulation of G1/S transition of mitotic cell cycle	2	3	0.092
negative regulation of mitotic cell cycle	2	3	0.096
positive regulation of mitotic nuclear division	2	3	0.096
positive regulation of interleukin-8 production	2	3	0.096
response to axon injury	2	3	0.099
T cell homeostasis	2	3	0.099
positive regulation of activated T cell proliferation	2	3	0.099
endodermal cell differentiation	2	3	0.099

## Sheet: CC
cellular component
Term	Count	%	P-Value
nucleus	38	57.6	4.4e-06
cytoplasm	37	56.1	5.6e-06
cytosol	27	40.9	3.2e-05
extracellular space	25	37.9	1.2e-11
extracellular region	25	37.9	4.9e-10
nucleoplasm	25	37.9	1.6e-05
plasma membrane	23	34.8	0.025
extracellular exosome	19	28.8	0.008
membrane	17	25.8	0.0038
mitochondrion	14	21.2	0.00073
intracellular	10	15.2	0.046
protein complex	9	13.6	0.0001
cell surface	9	13.6	0.00066
neuron projection	8	12.1	2.1e-05
Golgi apparatus	8	12.1	0.034
external side of plasma membrane	7	10.6	0.00011
focal adhesion	7	10.6	0.0027
endoplasmic reticulum	7	10.6	0.074
mitochondrial outer membrane	6	9.1	0.00019
nuclear chromatin	6	9.1	0.00062
membrane raft	6	9.1	0.00084
perinuclear region of cytoplasm	6	9.1	0.07
platelet alpha granule lumen	5	7.6	4.4e-05
axon	5	7.6	0.0081
endosome	5	7.6	0.0085
proteinaceous extracellular matrix	5	7.6	0.015
neuronal cell body	5	7.6	0.026
mitochondrial matrix	5	7.6	0.029
caveola	4	6.1	0.0016
perikaryon	4	6.1	0.0064
lysosome	4	6.1	0.047
apical plasma membrane	4	6.1	0.086
extracellular matrix	4	6.1	0.089
pseudopodium	3	4.5	0.0016
synaptic vesicle membrane	3	4.5	0.016
PML body	3	4.5	0.048
dendritic spine	3	4.5	0.05
I-kappaB/NF-kappaB complex	2	3	0.018
Sin3 complex	2	3	0.045
replication fork	2	3	0.059
inclusion body	2	3	0.062
dendrite cytoplasm	2	3	0.062

## Sheet: MF
molecular function
Term	Count	%	P-Value
protein binding	55	83.3	5.5e-08
identical protein binding	20	30.3	2.1e-11
enzyme binding	18	27.3	4.1e-15
DNA binding	15	22.7	0.0035
ATP binding	13	19.7	0.0096
transcription factor binding	12	18.2	8.5e-09
chromatin binding	12	18.2	2.2e-07
protein heterodimerization activity	12	18.2	1.2e-06
protein kinase binding	11	16.7	1.4e-06
protein homodimerization activity	11	16.7	0.00039
zinc ion binding	11	16.7	0.012
growth factor activity	10	15.2	9.7e-09
transcription factor activity, sequence-specific DNA binding	10	15.2	0.0099
cytokine activity	9	13.6	3.2e-07
sequence-specific DNA binding	9	13.6	0.00073
protein complex binding	8	12.1	1.3e-05
histone deacetylase binding	7	10.6	2.4e-06
transcription regulatory region DNA binding	7	10.6	0.00015
RNA polymerase II core promoter proximal region sequence-specific DNA binding	7	10.6	0.0022
transcriptional activator activity, RNA polymerase II core promoter proximal region sequence-specific binding	6	9.1	0.002
kinase activity	6	9.1	0.0022
nitric-oxide synthase regulator activity	5	7.6	1.3e-08
steroid hormone receptor activity	5	7.6	6e-05
glycoprotein binding	5	7.6	0.00011
drug binding	5	7.6	0.0002
protein N-terminus binding	5	7.6	0.0005
integrin binding	5	7.6	0.00067
heme binding	5	7.6	0.0018
ubiquitin protein ligase binding	5	7.6	0.023
protein kinase activity	5	7.6	0.047
protein serine/threonine kinase activity	5	7.6	0.054
activating transcription factor binding	4	6.1	7.6e-05
nuclear hormone receptor binding	4	6.1	7.6e-05
steroid binding	4	6.1	0.00014
estrogen receptor binding	4	6.1	0.00037
core promoter sequence-specific DNA binding	4	6.1	0.00058
ligand-dependent nuclear receptor transcription coactivator activity	4	6.1	0.00095
protein phosphatase binding	4	6.1	0.0018
hormone activity	4	6.1	0.0055
protease binding	4	6.1	0.0067
ion channel binding	4	6.1	0.009
protein tyrosine kinase activity	4	6.1	0.014
transcription coactivator activity	4	6.1	0.068
ligand-dependent nuclear receptor binding	3	4.5	0.0028
histone acetyltransferase binding	3	4.5	0.005
NF-kappaB binding	3	4.5	0.0057
RNA polymerase II transcription factor activity, ligand-activated sequence-specific DNA binding	3	4.5	0.0082
chromatin DNA binding	3	4.5	0.02
damaged DNA binding	3	4.5	0.024
core promoter binding	3	4.5	0.025
metallopeptidase activity	3	4.5	0.038
Ras guanyl-nucleotide exchange factor activity	3	4.5	0.071
CTP binding	2	3	0.0076
RNA polymerase II transcription factor activity, estrogen-activated sequence-specific DNA binding	2	3	0.0076
UTP binding	2	3	0.011
sulfonylurea receptor binding	2	3	0.011
BH3 domain binding	2	3	0.015
dATP binding	2	3	0.015
estrogen response element binding	2	3	0.015
TPR domain binding	2	3	0.019
estrogen receptor activity	2	3	0.019
receptor signaling protein tyrosine kinase activity	2	3	0.037
phosphotyrosine binding	2	3	0.048
MAP kinase activity	2	3	0.052
retinoid X receptor binding	2	3	0.055
platelet-derived growth factor receptor binding	2	3	0.055
oxidoreductase activity, acting on paired donors, with incorporation or reduction of molecular oxygen, reduced flavin or flavoprotein as one donor, and incorporation of one atom of oxygen	2	3	0.055
MHC class II protein complex binding	2	3	0.059
mitogen-activated protein kinase kinase binding	2	3	0.059
protein serine/threonine kinase activator activity	2	3	0.066
MAP kinase kinase kinase activity	2	3	0.08
steroid hydroxylase activity	2	3	0.094
thyroid hormone receptor binding	2	3	0.098
chemoattractant activity	2	3	0.098
aromatase activity	2	3	0.098
protein phosphatase 2A binding	2	3	0.098

## Sheet: Pathway
pathway analysis of key targets
Term	Count	%	P-Value
Pathways in cancer	31	47	1.2e-21
PI3K-Akt signaling pathway	24	36.4	5.6e-15
Hepatitis B	19	28.8	1.7e-16
Proteoglycans in cancer	18	27.3	8.4e-13
Prostate cancer	16	24.2	6.1e-16
Estrogen signaling pathway	14	21.2	2.2e-12
HTLV-I infection	14	21.2	3e-07
HIF-1 signaling pathway	13	19.7	4e-11
Thyroid hormone signaling pathway	13	19.7	2.4e-10
Influenza A	13	19.7	3.2e-08
Tuberculosis	13	19.7	3.9e-08
Ras signaling pathway	13	19.7	5.7e-07
MAPK signaling pathway	13	19.7	2.1e-06
Chagas disease (American trypanosomiasis)	12	18.2	1.4e-09
TNF signaling pathway	12	18.2	1.7e-09
Cytokine-cytokine receptor interaction	12	18.2	5e-06
MicroRNAs in cancer	12	18.2	3.8e-05
Bladder cancer	11	16.7	1.4e-12
Glioma	11	16.7	1.9e-10
Pancreatic cancer	11	16.7	1.9e-10
Leishmaniasis	11	16.7	4.8e-10
Chronic myeloid leukemia	11	16.7	5.5e-10
FoxO signaling pathway	11	16.7	2.5e-07
Focal adhesion	11	16.7	1.2e-05
Rap1 signaling pathway	11	16.7	1.5e-05
NOD-like receptor signaling pathway	10	15.2	9.5e-10
Colorectal cancer	10	15.2	2.9e-09
Prolactin signaling pathway	10	15.2	1e-08
Melanoma	10	15.2	1e-08
Small cell lung cancer	10	15.2	5e-08
T cell receptor signaling pathway	10	15.2	2.7e-07
Toxoplasmosis	10	15.2	8.6e-07
Sphingolipid signaling pathway	10	15.2	1e-06
Osteoclast differentiation	10	15.2	2.1e-06
Hepatitis C	10	15.2	2.4e-06
Oxytocin signaling pathway	10	15.2	9.8e-06
Transcriptional misregulation in cancer	10	15.2	1.6e-05
Herpes simplex infection	10	15.2	3.2e-05
VEGF signaling pathway	9	13.6	5.4e-08
Pertussis	9	13.6	2.8e-07
Salmonella infection	9	13.6	6.1e-07
NF-kappa B signaling pathway	9	13.6	8.9e-07
Rheumatoid arthritis	9	13.6	9.7e-07
Toll-like receptor signaling pathway	9	13.6	4e-06
Neurotrophin signaling pathway	9	13.6	1e-05
Chemokine signaling pathway	9	13.6	0.00023
Epstein-Barr virus infection	9	13.6	0.00027
cAMP signaling pathway	9	13.6	0.00035
Viral carcinogenesis	9	13.6	0.00045
Endometrial cancer	8	12.1	3.2e-07
Legionellosis	8	12.1	4.2e-07
Central carbon metabolism in cancer	8	12.1	1.4e-06
Progesterone-mediated oocyte maturation	8	12.1	1.1e-05
Amoebiasis	8	12.1	4e-05
Measles	8	12.1	0.00017
Jak-STAT signaling pathway	8	12.1	0.00029
Non-alcoholic fatty liver disease (NAFLD)	8	12.1	0.00037
Alcoholism	8	12.1	0.00096
Regulation of actin cytoskeleton	8	12.1	0.0026
Malaria	7	10.6	4.2e-06
Acute myeloid leukemia	7	10.6	9.3e-06
Non-small cell lung cancer	7	10.6	9.3e-06
Apoptosis	7	10.6	1.7e-05
Inflammatory bowel disease (IBD)	7	10.6	2e-05
Renal cell carcinoma	7	10.6	2.2e-05
B cell receptor signaling pathway	7	10.6	3.1e-05
GnRH signaling pathway	7	10.6	0.00015
Choline metabolism in cancer	7	10.6	0.00027
Insulin resistance	7	10.6	0.00038
Serotonergic synapse	7	10.6	0.00044
Natural killer cell mediated cytotoxicity	7	10.6	0.00073
Alzheimer's disease	7	10.6	0.0038
Thyroid cancer	6	9.1	5e-06
mTOR signaling pathway	6	9.1	0.00016
Long-term potentiation	6	9.1	0.00029
Fc epsilon RI signaling pathway	6	9.1	0.00033
Hypertrophic cardiomyopathy (HCM)	6	9.1	0.00063
TGF-beta signaling pathway	6	9.1	0.00088
ErbB signaling pathway	6	9.1	0.001
Gap junction	6	9.1	0.0011
Melanogenesis	6	9.1	0.0019
Cholinergic synapse	6	9.1	0.0031
Cell cycle	6	9.1	0.0049
Insulin signaling pathway	6	9.1	0.0077
Signaling pathways regulating pluripotency of stem cells	6	9.1	0.0082
African trypanosomiasis	5	7.6	0.0002
Prion diseases	5	7.6	0.0002
Amyotrophic lateral sclerosis (ALS)	5	7.6	0.00099
Long-term depression	5	7.6	0.002
Shigellosis	5	7.6	0.0025
p53 signaling pathway	5	7.6	0.003
Adipocytokine signaling pathway	5	7.6	0.0035
Hematopoietic cell lineage	5	7.6	0.0069
Circadian entrainment	5	7.6	0.01
Oocyte meiosis	5	7.6	0.016
Vascular smooth muscle contraction	5	7.6	0.022
AMPK signaling pathway	5	7.6	0.024
cGMP-PKG signaling pathway	5	7.6	0.061
Huntington's disease	5	7.6	0.093
Dorso-ventral axis formation	4	6.1	0.0017
Graft-versus-host disease	4	6.1	0.0031
Aldosterone-regulated sodium reabsorption	4	6.1	0.005
Type II diabetes mellitus	4	6.1	0.0089
Ovarian steroidogenesis	4	6.1	0.0095
Cytosolic DNA-sensing pathway	4	6.1	0.019
Epithelial cell signaling in Helicobacter pylori infection	4	6.1	0.022
RIG-I-like receptor signaling pathway	4	6.1	0.025
Adherens junction	4	6.1	0.026
Antigen processing and presentation	4	6.1	0.03
Dilated cardiomyopathy	4	6.1	0.039
Retrograde endocannabinoid signaling	4	6.1	0.062
Allograft rejection	3	4.5	0.043
Type I diabetes mellitus	3	4.5	0.054
Intestinal immune network for IgA production	3	4.5	0.066
Viral myocarditis	3	4.5	0.092

## Sheet: Genes
genes involved in each pathway
Pathway name	Gene name
Pathways in cancer	BCL2L1
	BCL2
	CXCL8
	EP300
	FOS
	GNB4
	KRAS
	NFKBIA
	RELA
	RAF1
	CCND1
	CYCS
	EGFR
	FGF2
	HSP90AA1
	HSP90AB1
	HDAC1
	IGF1
	ITGA2
	IL6
	MMP2
	MMP9
	MTOR
	MAPK1
	MAPK3
	PPARG
	PTEN
	PTGS2
	TGFB1
	TP53
	VEGFA
PI3K-Akt signaling pathway	BCL2L1
	BCL2
	GNB4
	KRAS
	RELA
	RAF1
	CCND1
	EGFR
	FGF2
	HSP90AA1
	HSP90AB1
	IGF1
	ITGA2
	IL4
	IL6
	KDR
	MTOR
	MAPK1
	MAPK3
	NOS3
	PTEN
	PRL
	TP53
	VEGFA
Hepatitis B	BCL2
	CXCL8
	EP300
	FOS
	KRAS
	NFKBIA
	RELA
	RAF1
	CCND1
	CYCS
	IL6
	MMP9
	MAPK1
	MAPK3
	PTEN
	PCNA
	TGFB1
	TNF
	TP53
Proteoglycans in cancer	KRAS
	RAF1
	CCND1
	EGFR
	ESR1
	FGF2
	IGF1
	ITGA2
	KDR
	MMP2
	MMP9
	MTOR
	MAPK1
	MAPK3
	TGFB1
	TNF
	TP53
	VEGFA
Prostate cancer	BCL2
	EP300
	KRAS
	NFKBIA
	RELA
	RAF1
	CCND1
	EGFR
	HSP90AA1
	HSP90AB1
	IGF1
	MTOR
	MAPK1
	MAPK3
	PTEN
	TP53
Estrogen signaling pathway	FOS
	KRAS
	RAF1
	CALM1
	EGFR
	ESR1
	ESR2
	HSP90AA1
	HSP90AB1
	MMP2
	MMP9
	MAPK1
	MAPK3
	NOS3
Bladder cancer	CXCL8
	KRAS
	RAF1
	CCND1
	EGFR
	MMP2
	MMP9
	MAPK1
	MAPK3
	TP53
	VEGFA
HIF-1 signaling pathway	BCL2
	EP300
	RELA
	TIMP1
	EGFR
	IGF1
	IFNG
	IL6
	MTOR
	MAPK1
	MAPK3
	NOS3
	VEGFA
Glioma	KRAS
	RAF1
	CALM1
	CCND1
	EGFR
	IGF1
	MTOR
	MAPK1
	MAPK3
	PTEN
	TP53
Pancreatic cancer	BCL2L1
	KRAS
	RELA
	RAF1
	CCND1
	EGFR
	MAPK1
	MAPK3
	TGFB1
	TP53
	VEGFA
Thyroid hormone signaling pathway	EP300
	KRAS
	RAF1
	CCND1
	ESR1
	HDAC1
	MTOR
	MED1
	MAPK1
	MAPK3
	NCOA1
	NCOR1
	TP53
Leishmaniasis	FOS
	NFKBIA
	RELA
	IFNG
	IL1B
	IL4
	MAPK1
	MAPK3
	PTGS2
	TGFB1
	TNF
Chronic myeloid leukemia	BCL2L1
	KRAS
	NFKBIA
	RELA
	RAF1
	CCND1
	HDAC1
	MAPK1
	MAPK3
	TGFB1
	TP53
NOD-like receptor signaling pathway	CXCL8
	NFKBIA
	RELA
	HSP90AA1
	HSP90AB1
	IL1B
	IL6
	MAPK1
	MAPK3
	TNF
Chagas disease (American trypanosomiasis)	CXCL8
	FOS
	NFKBIA
	RELA
	ACE
	IFNG
	IL1B
	IL6
	MAPK1
	MAPK3
	TGFB1
	TNF
TNF signaling pathway	CXCL1
	FOS
	NFKBIA
	RELA
	ICAM1
	IL1B
	IL6
	MMP9
	MAPK1
	MAPK3
	PTGS2
	TNF
Colorectal cancer	BCL2
	FOS
	KRAS
	RAF1
	CCND1
	CYCS
	MAPK1
	MAPK3
	TGFB1
	TP53
Prolactin signaling pathway	FOS
	KRAS
	RELA
	RAF1
	CCND1
	ESR1
	ESR2
	MAPK1
	MAPK3
	PRL
Melanoma	KRAS
	RAF1
	CCND1
	EGFR
	FGF2
	IGF1
	MAPK1
	MAPK3
	PTEN
	TP53
Influenza A	CXCL8
	EP300
	NFKBIA
	RELA
	RAF1
	CYCS
	ICAM1
	IFNG
	IL1B
	IL6
	MAPK1
	MAPK3
	TNF
Tuberculosis	BCL2
	EP300
	RELA
	RAF1
	CALM1
	CYCS
	IFNG
	IL1B
	IL6
	MAPK1
	MAPK3
	TGFB1
	TNF
Small cell lung cancer	BCL2L1
	BCL2
	NFKBIA
	RELA
	CCND1
	CYCS
	ITGA2
	PTEN
	PTGS2
	TP53
VEGF signaling pathway	KRAS
	RAF1
	HSPB1
	KDR
	MAPK1
	MAPK3
	NOS3
	PTGS2
	VEGFA
FoxO signaling pathway	EP300
	KRAS
	RAF1
	CCND1
	EGFR
	IGF1
	IL6
	MAPK1
	MAPK3
	PTEN
	TGFB1
T cell receptor signaling pathway	FOS
	KRAS
	NFKBIA
	RELA
	RAF1
	IFNG
	IL4
	MAPK1
	MAPK3
	TNF
Pertussis	CXCL8
	FOS
	RELA
	CALM1
	IL1B
	IL6
	MAPK1
	MAPK3
	TNF
HTLV-I infection	BCL2L1
	EP300
	FOS
	KRAS
	NFKBIA
	RELA
	CCND1
	EGR1
	ICAM1
	IL6
	PCNA
	TGFB1
	TNF
	TP53
Endometrial cancer	KRAS
	RAF1
	CCND1
	EGFR
	MAPK1
	MAPK3
	PTEN
	TP53
Legionellosis	CXCL1
	CXCL8
	NFKBIA
	RELA
	CYCS
	IL1B
	IL6
	TNF
Ras signaling pathway	BCL2L1
	GNB4
	KRAS
	RELA
	RAF1
	CALM1
	EGFR
	FGF2
	IGF1
	KDR
	MAPK1
	MAPK3
	VEGFA
Salmonella infection	CXCL1
	CXCL8
	FOS
	RELA
	IFNG
	IL1B
	IL6
	MAPK1
	MAPK3
Toxoplasmosis	BCL2L1
	BCL2
	NFKBIA
	RELA
	CYCS
	IFNG
	MAPK1
	MAPK3
	TGFB1
	TNF
NF-kappa B signaling pathway	BCL2L1
	BCL2
	CXCL8
	NFKBIA
	RELA
	ICAM1
	IL1B
	PTGS2
	TNF
Rheumatoid arthritis	CXCL8
	FOS
	ICAM1
	IFNG
	IL1B
	IL6
	TGFB1
	TNF
	VEGFA
Sphingolipid signaling pathway	BCL2
	KRAS
	RELA
	RAF1
	MAPK1
	MAPK3
	NOS3
	PTEN
	TNF
	TP53
Central carbon metabolism in cancer	KRAS
	RAF1
	EGFR
	MTOR
	MAPK1
	MAPK3
	PTEN
	TP53
MAPK signaling pathway	FOS
	KRAS
	RELA
	RAF1
	EGFR
	FGF2
	HSPB1
	IL1B
	MAPK1
	MAPK3
	TGFB1
	TNF
	TP53
Osteoclast differentiation	FOS
	NFKBIA
	RELA
	IFNG
	IL1B
	MAPK1
	MAPK3
	PPARG
	TGFB1
	TNF
Hepatitis C	CXCL8
	KRAS
	NFKBIA
	RELA
	RAF1
	EGFR
	MAPK1
	MAPK3
	TNF
	TP53
Toll-like receptor signaling pathway	CXCL8
	FOS
	NFKBIA
	RELA
	IL1B
	IL6
	MAPK1
	MAPK3
	TNF
Malaria	CXCL8
	ICAM1
	IFNG
	IL1B
	IL6
	TGFB1
	TNF
Thyroid cancer	KRAS
	CCND1
	MAPK1
	MAPK3
	PPARG
	TP53
Cytokine-cytokine receptor interaction	CXCL8
	EGFR
	IFNG
	IL1B
	IL4
	IL6
	KDR
	LEP
	PRL
	TGFB1
	TNF
	VEGFA
Acute myeloid leukemia	KRAS
	RELA
	RAF1
	CCND1
	MTOR
	MAPK1
	MAPK3
Non-small cell lung cancer	KRAS
	RAF1
	CCND1
	EGFR
	MAPK1
	MAPK3
	TP53
Oxytocin signaling pathway	FOS
	KRAS
	RAF1
	CALM1
	CCND1
	EGFR
	MAPK1
	MAPK3
	NOS3
	PTGS2
Neurotrophin signaling pathway	BCL2
	KRAS
	NFKBIA
	RELA
	RAF1
	CALM1
	MAPK1
	MAPK3
	TP53
Progesterone-mediated oocyte maturation	KRAS
	RAF1
	HSP90AA1
	HSP90AB1
	IGF1
	MAPK1
	MAPK3
	PGR
Focal adhesion	BCL2
	RAF1
	CCND1
	EGFR
	IGF1
	ITGA2
	KDR
	MAPK1
	MAPK3
	PTEN
	VEGFA
Rap1 signaling pathway	KRAS
	RAF1
	CALM1
	DRD2
	EGFR
	FGF2
	IGF1
	KDR
	MAPK1
	MAPK3
	VEGFA
Transcriptional misregulation in cancer	BCL2L1
	CXCL8
	RELA
	HDAC1
	IGF1
	IL6
	MMP9
	NCOR1
	PPARG
	TP53
Apoptosis	BCL2L1
	BCL2
	NFKBIA
	RELA
	CYCS
	TNF
	TP53
Inflammatory bowel disease (IBD)	RELA
	IFNG
	IL1B
	IL4
	IL6
	TGFB1
	TNF
Renal cell carcinoma	EP300
	KRAS
	RAF1
	MAPK1
	MAPK3
	TGFB1
	VEGFA
B cell receptor signaling pathway	FOS
	KRAS
	NFKBIA
	RELA
	RAF1
	MAPK1
	MAPK3
Herpes simplex infection	EP300
	FOS
	NFKBIA
	RELA
	CYCS
	IFNG
	IL1B
	IL6
	TNF
	TP53
MicroRNAs in cancer	BCL2
	EP300
	KRAS
	RAF1
	CCND1
	EGFR
	MMP9
	MTOR
	PTEN
	PTGS2
	TP53
	VEGFA
Amoebiasis	CXCL8
	RELA
	HSPB1
	IFNG
	IL1B
	IL6
	TGFB1
	TNF
GnRH signaling pathway	KRAS
	RAF1
	CALM1
	EGFR
	MMP2
	MAPK1
	MAPK3
mTOR signaling pathway	IGF1
	MTOR
	MAPK1
	MAPK3
	PTEN
	TNF
Measles	NFKBIA
	RELA
	CCND1
	IFNG
	IL1B
	IL4
	IL6
	TP53
African trypanosomiasis	ICAM1
	IFNG
	IL1B
	IL6
	TNF
Prion diseases	EGR1
	IL1B
	IL6
	MAPK1
	MAPK3
Chemokine signaling pathway	CXCL1
	CXCL8
	GNB4
	KRAS
	NFKBIA
	RELA
	RAF1
	MAPK1
	MAPK3
Choline metabolism in cancer	FOS
	KRAS
	RAF1
	EGFR
	MTOR
	MAPK1
	MAPK3
Epstein-Barr virus infection	BCL2
	EP300
	NFKBIA
	RELA
	HSPB1
	HDAC1
	ICAM1
	IFNG
	TP53
Long-term potentiation	EP300
	KRAS
	RAF1
	CALM1
	MAPK1
	MAPK3
Jak-STAT signaling pathway	BCL2L1
	EP300
	CCND1
	IFNG
	IL4
	IL6
	LEP
	PRL
Fc epsilon RI signaling pathway	KRAS
	RAF1
	IL4
	MAPK1
	MAPK3
	TNF
cAMP signaling pathway	EP300
	FOS
	NFKBIA
	RELA
	RAF1
	CALM1
	DRD2
	MAPK1
	MAPK3
Non-alcoholic fatty liver disease (NAFLD)	CXCL8
	RELA
	CYCS
	IL1B
	IL6
	LEP
	TGFB1
	TNF
Insulin resistance	NFKBIA
	RELA
	IL6
	MTOR
	NOS3
	PTEN
	TNF
Serotonergic synapse	GNB4
	KRAS
	RAF1
	APP
	MAPK1
	MAPK3
	PTGS2
Viral carcinogenesis	EP300
	KRAS
	NFKBIA
	RELA
	CCND1
	HDAC1
	MAPK1
	MAPK3
	TP53
Hypertrophic cardiomyopathy (HCM)	ACE
	IGF1
	ITGA2
	IL6
	TGFB1
	TNF
Natural killer cell mediated cytotoxicity	KRAS
	RAF1
	ICAM1
	IFNG
	MAPK1
	MAPK3
	TNF
TGF-beta signaling pathway	EP300
	IFNG
	MAPK1
	MAPK3
	TGFB1
	TNF
Alcoholism	GNB4
	KRAS
	RAF1
	CALM1
	DRD2
	HDAC1
	MAPK1
	MAPK3
Amyotrophic lateral sclerosis (ALS)	BCL2L1
	BCL2
	CYCS
	TNF
	TP53
ErbB signaling pathway	KRAS
	RAF1
	EGFR
	MTOR
	MAPK1
	MAPK3
Gap junction	KRAS
	RAF1
	DRD2
	EGFR
	MAPK1
	MAPK3
Dorso-ventral axis formation	KRAS
	EGFR
	MAPK1
	MAPK3
Melanogenesis	EP300
	KRAS
	RAF1
	CALM1
	MAPK1
	MAPK3
Long-term depression	KRAS
	RAF1
	IGF1
	MAPK1
	MAPK3
Shigellosis	CXCL8
	NFKBIA
	RELA
	MAPK1
	MAPK3
Regulation of actin cytoskeleton	KRAS
	RAF1
	F2
	EGFR
	FGF2
	ITGA2
	MAPK1
	MAPK3
p53 signaling pathway	CCND1
	CYCS
	IGF1
	PTEN
	TP53
Cholinergic synapse	BCL2
	FOS
	GNB4
	KRAS
	MAPK1
	MAPK3
Graft-versus-host disease	IFNG
	IL1B
	IL6
	TNF
Adipocytokine signaling pathway	NFKBIA
	RELA
	LEP
	MTOR
	TNF
Alzheimer's disease	APP
	CALM1
	CYCS
	IL1B
	MAPK1
	MAPK3
	TNF
Cell cycle	EP300
	CCND1
	HDAC1
	PCNA
	TGFB1
	TP53
Aldosterone-regulated sodium reabsorption	KRAS
	IGF1
	MAPK1
	MAPK3
Hematopoietic cell lineage	ITGA2
	IL1B
	IL4
	IL6
	TNF
Insulin signaling pathway	KRAS
	RAF1
	CALM1
	MTOR
	MAPK1
	MAPK3
Signaling pathways regulating pluripotency of stem cells	KRAS
	RAF1
	FGF2
	IGF1
	MAPK1
	MAPK3
Type II diabetes mellitus	MTOR
	MAPK1
	MAPK3
	TNF
Ovarian steroidogenesis	CYP1A1
	CYP19A1
	IGF1
	PTGS2
Circadian entrainment	FOS
	GNB4
	CALM1
	MAPK1
	MAPK3
Oocyte meiosis	CALM1
	IGF1
	MAPK1
	MAPK3
	PGR
Cytosolic DNA-sensing pathway	NFKBIA
	RELA
	IL1B
	IL6
Vascular smooth muscle contraction	RAF1
	ACTA2
	CALM1
	MAPK1
	MAPK3
Epithelial cell signaling in Helicobacter pylori infection	CXCL8
	NFKBIA
	RELA
	EGFR
AMPK signaling pathway	CCND1
	IGF1
	LEP
	MTOR
	PPARG
RIG-I-like receptor signaling pathway	CXCL8
	NFKBIA
	RELA
	TNF
Adherens junction	EP300
	EGFR
	MAPK1
	MAPK3
Antigen processing and presentation	HSP90AA1
	HSP90AB1
	IFNG
	TNF
Dilated cardiomyopathy	IGF1
	ITGA2
	TGFB1
	TNF
Allograft rejection	IFNG
	IL4
	TNF
Type I diabetes mellitus	IFNG
	IL1B
	TNF
cGMP-PKG signaling pathway	RAF1
	CALM1
	MAPK1
	MAPK3
	NOS3
Retrograde endocannabinoid signaling	GNB4
	MAPK1
	MAPK3
	PTGS2
Intestinal immune network for IgA production	IL4
	IL6
	TGFB1
Viral myocarditis	CCND1
	CYCS
	ICAM1
Huntington's disease	EP300
	CYCS
	HDAC1
	PPARG
	TP53
