# Supplementary material for: Anti-endometriosis Mechanism of Jiawei Foshou San Based on Network Pharmacology
Source: Front Pharmacol. 2018 Jul 26;9:811. doi: 10.3389/fphar.2018.00811 (PMC6071511; doi:10.3389/fphar.2018.00811)
Supplement: TABLE S6 — GO analysis and pathway analysis of 66 key targets from PANTHER database. [file Table_6.xls]

## Sheet: BP
biological process
Term	Count	%
cellular process (GO:0009987)	39	59.1
metabolic process (GO:0008152)	31	47
response to stimulus (GO:0050896)	24	36.4
biological regulation (GO:0065007)	21	31.8
developmental process (GO:0032502)	9	13.6
multicellular organismal process (GO:0032501)	8	0.121
localization (GO:0051179)	6	0.091
immune system process (GO:0002376)	5	0.076
cellular component organization or biogenesis (GO:0071840)	3	0.045
biological adhesion (GO:0022610)	2	0.03
locomotion (GO:0040011)	2	0.03
reproduction (GO:0000003)	1	0.015

## Sheet: CC
cellular component
Term	Count	%
cell part (GO:0044464)	22	33.3
organelle (GO:0043226)	19	28.8
macromolecular complex (GO:0032991)	9	13.6
membrane (GO:0016020)	6	9.1
extracellular region (GO:0005576)	5	7.6
extracellular matrix (GO:0031012)	3	4.5

## Sheet: MF
molecular function
Term	Count	%
binding (GO:0005488)	29	43.9
catalytic activity (GO:0003824)	20	30.3
signal transducer activity (GO:0004871)	6	9.1
receptor activity (GO:0004872)	5	7.6
structural molecule activity (GO:0005198)	1	1.5

## Sheet: Pathway
pathway analysis of key targets
Term	Count	%
CCKR signaling map (P06959)	17	0.258
Gonadotropin-releasing hormone receptor pathway (P06664)	16	0.242
Inflammation mediated by chemokine and cytokine signaling pathway (P00031)	14	0.212
Apoptosis signaling pathway (P00006)	10	0.152
Angiogenesis (P00005)	9	0.136
Interleukin signaling pathway (P00036)	9	0.136
Wnt signaling pathway (P00057)	7	0.106
VEGF signaling pathway (P00056)	7	0.106
T cell activation (P00053)	6	0.091
B cell activation (P00010)	6	0.091
Toll receptor signaling pathway (P00054)	5	0.076
PDGF signaling pathway (P00047)	5	0.076
Integrin signalling pathway (P00034)	5	0.076
Insulin/IGF pathway-mitogen activated protein kinase kinase/MAP kinase cascade (P00032)	5	0.076
Huntington disease (P00029)	5	0.076
Angiotensin II-stimulated signaling through G proteins and beta-arrestin (P05911)	5	0.076
Endothelin signaling pathway (P00019)	5	0.076
Alzheimer disease-presenilin pathway (P00004)	4	0.061
p53 pathway (P00059)	4	0.061
TGF-beta signaling pathway (P00052)	4	0.061
PI3 kinase pathway (P00048)	4	0.061
Ras Pathway (P04393)	4	0.061
FGF signaling pathway (P00021)	4	0.061
EGF receptor signaling pathway (P00018)	4	0.061
Alzheimer disease-amyloid secretase pathway (P00003)	3	0.045
Interferon-gamma signaling pathway (P00035)	3	0.045
p53 pathway feedback loops 2 (P04398)	3	0.045
Heterotrimeric G-protein signaling pathway-Gi alpha and Gs alpha mediated pathway (P00026)	3	0.045
Parkinson disease (P00049)	2	0.03
Insulin/IGF pathway-protein kinase B signaling cascade (P00033)	2	0.03
p53 pathway by glucose deprivation (P04397)	2	0.03
Hypoxia response via HIF activation (P00030)	2	0.03
Heterotrimeric G-protein signaling pathway-rod outer segment phototransduction (P00028)	2	0.03
Heterotrimeric G-protein signaling pathway-Gq alpha and Go alpha mediated pathway (P00027)	2	0.03
Dopamine receptor mediated signaling pathway (P05912)	2	0.03
DNA replication (P00017)	2	0.03
Cadherin signaling pathway (P00012)	2	0.03
Blood coagulation (P00011)	2	0.03
Toll pathway-drosophila (P06217)	1	0.015
SCW signaling pathway (P06216)	1	0.015
GBB signaling pathway (P06214)	1	0.015
DPP signaling pathway (P06213)	1	0.015
DPP-SCW signaling pathway (P06212)	1	0.015
BMP/activin signaling pathway-drosophila (P06211)	1	0.015
Transcription regulation by bZIP transcription factor (P00055)	1	0.015
Plasminogen activating cascade (P00050)	1	0.015
Oxidative stress response (P00046)	1	0.015
Nicotinic acetylcholine receptor signaling pathway (P00044)	1	0.015
Muscarinic acetylcholine receptor 2 and 4 signaling pathway (P00043)	1	0.015
Muscarinic acetylcholine receptor 1 and 3 signaling pathway (P00042)	1	0.015
Metabotropic glutamate receptor group II pathway (P00040)	1	0.015
GABA-B receptor II signaling (P05731)	1	0.015
Endogenous cannabinoid signaling (P05730)	1	0.015
Metabotropic glutamate receptor group III pathway (P00039)	1	0.015
Androgen/estrogene/progesterone biosynthesis (P02727)	1	0.015
ATP synthesis (P02721)	1	0.015
Thyrotropin-releasing hormone receptor signaling pathway (P04394)	1	0.015
P53 pathway feedback loops 1 (P04392)	1	0.015
Oxytocin receptor mediated signaling pathway (P04391)	1	0.015
p38 MAPK pathway (P05918)	1	0.015
Opioid proopiomelanocortin pathway (P05917)	1	0.015
Opioid prodynorphin pathway (P05916)	1	0.015
Opioid proenkephalin pathway (P05915)	1	0.015
Nicotine pharmacodynamics pathway (P06587)	1	0.015
Enkephalin release (P05913)	1	0.015
Histamine H2 receptor mediated signaling pathway (P04386)	1	0.015
Histamine H1 receptor mediated signaling pathway (P04385)	1	0.015
Cortocotropin releasing factor receptor signaling pathway (P04380)	1	0.015
Cytoskeletal regulation by Rho GTPase (P00016)	1	0.015
Cell cycle (P00013)	1	0.015
Beta3 adrenergic receptor signaling pathway (P04379)	1	0.015
Beta2 adrenergic receptor signaling pathway (P04378)	1	0.015
Beta1 adrenergic receptor signaling pathway (P04377)	1	0.015
5HT4 type receptor mediated signaling pathway (P04376)	1	0.015
5HT2 type receptor mediated signaling pathway (P04374)	1	0.015
5HT1 type receptor mediated signaling pathway (P04373)	1	0.015

## Sheet: Genes 
genes involved in each pathway
	Pathway Accession		Pathway Name	Mapped IDs
1	P00006		Apoptosis signaling pathway	HUMAN|HGNC=990|UniProtKB=P10415
				HUMAN|HGNC=992|UniProtKB=Q07817
				HUMAN|HGNC=11892|UniProtKB=P01375
				HUMAN|HGNC=9955|UniProtKB=Q04206
				HUMAN|HGNC=11998|UniProtKB=P04637
				HUMAN|HGNC=7797|UniProtKB=P25963
				HUMAN|HGNC=6871|UniProtKB=P28482
				HUMAN|HGNC=6877|UniProtKB=P27361
				HUMAN|HGNC=3796|UniProtKB=P01100
				HUMAN|HGNC=19986|UniProtKB=P99999
2	P04379		Beta3 adrenergic receptor signaling pathway	HUMAN|HGNC=20731|UniProtKB=Q9HAV0
3	P04377		Beta1 adrenergic receptor signaling pathway	HUMAN|HGNC=20731|UniProtKB=Q9HAV0
4	P02721		ATP synthesis	HUMAN|HGNC=19986|UniProtKB=P99999
5	P04394		Thyrotropin-releasing hormone receptor signaling pathway	HUMAN|HGNC=20731|UniProtKB=Q9HAV0
6	P00030		Hypoxia response via HIF activation	HUMAN|HGNC=9588|UniProtKB=P60484
				HUMAN|HGNC=3942|UniProtKB=P42345
7	P06587		Nicotine pharmacodynamics pathway	HUMAN|HGNC=3023|UniProtKB=P14416
8	P00048		PI3 kinase pathway	HUMAN|HGNC=1582|UniProtKB=P24385
				HUMAN|HGNC=7876|UniProtKB=P29474
				HUMAN|HGNC=9588|UniProtKB=P60484
				HUMAN|HGNC=20731|UniProtKB=Q9HAV0
9	P05917		Opioid proopiomelanocortin pathway	HUMAN|HGNC=20731|UniProtKB=Q9HAV0
10	P00044		Nicotinic acetylcholine receptor signaling pathway	HUMAN|HGNC=130|UniProtKB=P62736
11	P06216		SCW_signaling_pathway	HUMAN|HGNC=3373|UniProtKB=Q09472
12	P00005		Angiogenesis	HUMAN|HGNC=3676|UniProtKB=P09038
				HUMAN|HGNC=7876|UniProtKB=P29474
				HUMAN|HGNC=6307|UniProtKB=P35968
				HUMAN|HGNC=6871|UniProtKB=P28482
				HUMAN|HGNC=6877|UniProtKB=P27361
				HUMAN|HGNC=12680|UniProtKB=P15692
				HUMAN|HGNC=3796|UniProtKB=P01100
				HUMAN|HGNC=5246|UniProtKB=P04792
				HUMAN|HGNC=9829|UniProtKB=P04049
13	P05913		Enkephalin release	HUMAN|HGNC=20731|UniProtKB=Q9HAV0
14	P02727		Androgen/estrogene/progesterone biosynthesis	HUMAN|HGNC=2594|UniProtKB=P11511
15	P05916		Opioid prodynorphin pathway	HUMAN|HGNC=20731|UniProtKB=Q9HAV0
16	P00012		Cadherin signaling pathway	HUMAN|HGNC=3236|UniProtKB=P00533
				HUMAN|HGNC=130|UniProtKB=P62736
17	P05731		GABA-B_receptor_II_signaling	HUMAN|HGNC=20731|UniProtKB=Q9HAV0
18	P06959		CCKR signaling map	HUMAN|HGNC=990|UniProtKB=P10415
				HUMAN|HGNC=1582|UniProtKB=P24385
				HUMAN|HGNC=9605|UniProtKB=P35354
				HUMAN|HGNC=3238|UniProtKB=P18146
				HUMAN|HGNC=7176|UniProtKB=P14780
				HUMAN|HGNC=7797|UniProtKB=P25963
				HUMAN|HGNC=9588|UniProtKB=P60484
				HUMAN|HGNC=1442|UniProtKB=P62158
				HUMAN|HGNC=9236|UniProtKB=P37231
				HUMAN|HGNC=6877|UniProtKB=P27361
				HUMAN|HGNC=3796|UniProtKB=P01100
				HUMAN|HGNC=9829|UniProtKB=P04049
				HUMAN|HGNC=992|UniProtKB=Q07817
				HUMAN|HGNC=4602|UniProtKB=P09341
				HUMAN|HGNC=6871|UniProtKB=P28482
				HUMAN|HGNC=6025|UniProtKB=P10145
				HUMAN|HGNC=5246|UniProtKB=P04792
19	P06213		DPP_signaling_pathway	HUMAN|HGNC=3373|UniProtKB=Q09472
20	P00010		B cell activation	HUMAN|HGNC=7797|UniProtKB=P25963
				HUMAN|HGNC=6871|UniProtKB=P28482
				HUMAN|HGNC=1442|UniProtKB=P62158
				HUMAN|HGNC=6877|UniProtKB=P27361
				HUMAN|HGNC=3796|UniProtKB=P01100
				HUMAN|HGNC=9829|UniProtKB=P04049
21	P00036		Interleukin signaling pathway	HUMAN|HGNC=7876|UniProtKB=P29474
				HUMAN|HGNC=6018|UniProtKB=P05231
				HUMAN|HGNC=6871|UniProtKB=P28482
				HUMAN|HGNC=6014|UniProtKB=P05112
				HUMAN|HGNC=6025|UniProtKB=P10145
				HUMAN|HGNC=6877|UniProtKB=P27361
				HUMAN|HGNC=3796|UniProtKB=P01100
				HUMAN|HGNC=3942|UniProtKB=P42345
				HUMAN|HGNC=9829|UniProtKB=P04049
22	P05911		Angiotensin II-stimulated signaling through G proteins and beta-arrestin	HUMAN|HGNC=3238|UniProtKB=P18146
				HUMAN|HGNC=6871|UniProtKB=P28482
				HUMAN|HGNC=20731|UniProtKB=Q9HAV0
				HUMAN|HGNC=6877|UniProtKB=P27361
				HUMAN|HGNC=9829|UniProtKB=P04049
23	P00032		Insulin/IGF pathway-mitogen activated protein kinase kinase/MAP kinase cascade	HUMAN|HGNC=6871|UniProtKB=P28482
				HUMAN|HGNC=6877|UniProtKB=P27361
				HUMAN|HGNC=3796|UniProtKB=P01100
				HUMAN|HGNC=9829|UniProtKB=P04049
				HUMAN|HGNC=5464|UniProtKB=P05019
24	P06211		BMP_signaling_pathway-drosophila	HUMAN|HGNC=3373|UniProtKB=Q09472
25	P00039		Metabotropic glutamate receptor group III pathway	HUMAN|HGNC=20731|UniProtKB=Q9HAV0
26	P05730		Endogenous_cannabinoid_signaling	HUMAN|HGNC=20731|UniProtKB=Q9HAV0
27	P00047		PDGF signaling pathway	HUMAN|HGNC=6871|UniProtKB=P28482
				HUMAN|HGNC=6877|UniProtKB=P27361
				HUMAN|HGNC=3796|UniProtKB=P01100
				HUMAN|HGNC=3942|UniProtKB=P42345
				HUMAN|HGNC=9829|UniProtKB=P04049
28	P00031		Inflammation mediated by chemokine and cytokine signaling pathway	HUMAN|HGNC=9605|UniProtKB=P35354
				HUMAN|HGNC=9955|UniProtKB=Q04206
				HUMAN|HGNC=7797|UniProtKB=P25963
				HUMAN|HGNC=6018|UniProtKB=P05231
				HUMAN|HGNC=6407|UniProtKB=P01116
				HUMAN|HGNC=9588|UniProtKB=P60484
				HUMAN|HGNC=6877|UniProtKB=P27361
				HUMAN|HGNC=9829|UniProtKB=P04049
				HUMAN|HGNC=6137|UniProtKB=P17301
				HUMAN|HGNC=130|UniProtKB=P62736
				HUMAN|HGNC=6871|UniProtKB=P28482
				HUMAN|HGNC=6025|UniProtKB=P10145
				HUMAN|HGNC=5438|UniProtKB=P01579
				HUMAN|HGNC=5992|UniProtKB=P01584
29	P00057		Wnt signaling pathway	HUMAN|HGNC=1582|UniProtKB=P24385
				HUMAN|HGNC=11892|UniProtKB=P01375
				HUMAN|HGNC=130|UniProtKB=P62736
				HUMAN|HGNC=11998|UniProtKB=P04637
				HUMAN|HGNC=3373|UniProtKB=Q09472
				HUMAN|HGNC=20731|UniProtKB=Q9HAV0
				HUMAN|HGNC=4852|UniProtKB=Q13547
30	P00028		Heterotrimeric G-protein signaling pathway-rod outer segment phototransduction	HUMAN|HGNC=1442|UniProtKB=P62158
				HUMAN|HGNC=20731|UniProtKB=Q9HAV0
31	P05918		p38 MAPK pathway	HUMAN|HGNC=5246|UniProtKB=P04792
32	P00046		Oxidative stress response	HUMAN|HGNC=990|UniProtKB=P10415
33	P04398		p53 pathway feedback loops 2	HUMAN|HGNC=11998|UniProtKB=P04637
				HUMAN|HGNC=6407|UniProtKB=P01116
				HUMAN|HGNC=9588|UniProtKB=P60484
34	P06664		Gonadotropin releasing hormone receptor pathway	HUMAN|HGNC=3236|UniProtKB=P00533
				HUMAN|HGNC=3238|UniProtKB=P18146
				HUMAN|HGNC=9955|UniProtKB=Q04206
				HUMAN|HGNC=9236|UniProtKB=P37231
				HUMAN|HGNC=3373|UniProtKB=Q09472
				HUMAN|HGNC=20731|UniProtKB=Q9HAV0
				HUMAN|HGNC=6877|UniProtKB=P27361
				HUMAN|HGNC=3796|UniProtKB=P01100
				HUMAN|HGNC=9829|UniProtKB=P04049
				HUMAN|HGNC=8910|UniProtKB=P06401
				HUMAN|HGNC=7978|UniProtKB=P04150
				HUMAN|HGNC=6871|UniProtKB=P28482
				HUMAN|HGNC=3023|UniProtKB=P14416
				HUMAN|HGNC=9445|UniProtKB=P01236
				HUMAN|HGNC=11766|UniProtKB=P01137
				HUMAN|HGNC=5464|UniProtKB=P05019
35	P00003		Alzheimer disease-amyloid secretase pathway	HUMAN|HGNC=6871|UniProtKB=P28482
				HUMAN|HGNC=6877|UniProtKB=P27361
				HUMAN|HGNC=620|UniProtKB=P05067
36	P04391		Oxytocin receptor mediated signaling pathway	HUMAN|HGNC=20731|UniProtKB=Q9HAV0
37	P00050		Plasminogen activating cascade	HUMAN|HGNC=7176|UniProtKB=P14780
38	P00029		Huntington disease	HUMAN|HGNC=130|UniProtKB=P62736
				HUMAN|HGNC=11998|UniProtKB=P04637
				HUMAN|HGNC=3373|UniProtKB=Q09472
				HUMAN|HGNC=3796|UniProtKB=P01100
				HUMAN|HGNC=7672|UniProtKB=O75376
39	P00034		Integrin signalling pathway	HUMAN|HGNC=6137|UniProtKB=P17301
				HUMAN|HGNC=130|UniProtKB=P62736
				HUMAN|HGNC=6871|UniProtKB=P28482
				HUMAN|HGNC=6877|UniProtKB=P27361
				HUMAN|HGNC=9829|UniProtKB=P04049
40	P00013		Cell cycle	HUMAN|HGNC=1582|UniProtKB=P24385
41	P00052		TGF-beta signaling pathway	HUMAN|HGNC=6871|UniProtKB=P28482
				HUMAN|HGNC=3373|UniProtKB=Q09472
				HUMAN|HGNC=6877|UniProtKB=P27361
				HUMAN|HGNC=11766|UniProtKB=P01137
42	P06214		GBB_signaling_pathway	HUMAN|HGNC=3373|UniProtKB=Q09472
43	P04397		p53 pathway by glucose deprivation	HUMAN|HGNC=11998|UniProtKB=P04637
				HUMAN|HGNC=3942|UniProtKB=P42345
44	P04376		5HT4 type receptor mediated signaling pathway	HUMAN|HGNC=20731|UniProtKB=Q9HAV0
45	P00049		Parkinson disease	HUMAN|HGNC=6871|UniProtKB=P28482
				HUMAN|HGNC=6877|UniProtKB=P27361
46	P04378		Beta2 adrenergic receptor signaling pathway	HUMAN|HGNC=20731|UniProtKB=Q9HAV0
47	P00004		Alzheimer disease-presenilin pathway	HUMAN|HGNC=130|UniProtKB=P62736
				HUMAN|HGNC=7176|UniProtKB=P14780
				HUMAN|HGNC=7166|UniProtKB=P08253
				HUMAN|HGNC=620|UniProtKB=P05067
48	P00033		Insulin/IGF pathway-protein kinase B signaling cascade	HUMAN|HGNC=9588|UniProtKB=P60484
				HUMAN|HGNC=5464|UniProtKB=P05019
49	P00053		T cell activation	HUMAN|HGNC=7797|UniProtKB=P25963
				HUMAN|HGNC=6871|UniProtKB=P28482
				HUMAN|HGNC=1442|UniProtKB=P62158
				HUMAN|HGNC=6877|UniProtKB=P27361
				HUMAN|HGNC=3796|UniProtKB=P01100
				HUMAN|HGNC=9829|UniProtKB=P04049
50	P06217		Toll_pathway_drosophila	HUMAN|HGNC=7797|UniProtKB=P25963
51	P04392		P53 pathway feedback loops 1	HUMAN|HGNC=11998|UniProtKB=P04637
52	P00016		Cytoskeletal regulation by Rho GTPase	HUMAN|HGNC=130|UniProtKB=P62736
53	P00035		Interferon-gamma signaling pathway	HUMAN|HGNC=6871|UniProtKB=P28482
				HUMAN|HGNC=6877|UniProtKB=P27361
				HUMAN|HGNC=5438|UniProtKB=P01579
54	P00043		Muscarinic acetylcholine receptor 2 and 4 signaling pathway	HUMAN|HGNC=20731|UniProtKB=Q9HAV0
55	P00059		p53 pathway	HUMAN|HGNC=11998|UniProtKB=P04637
				HUMAN|HGNC=9588|UniProtKB=P60484
				HUMAN|HGNC=3373|UniProtKB=Q09472
				HUMAN|HGNC=4852|UniProtKB=Q13547
56	P00021		FGF signaling pathway	HUMAN|HGNC=3676|UniProtKB=P09038
				HUMAN|HGNC=6871|UniProtKB=P28482
				HUMAN|HGNC=6877|UniProtKB=P27361
				HUMAN|HGNC=9829|UniProtKB=P04049
57	P00017		DNA replication	HUMAN|HGNC=11989|UniProtKB=P11388
				HUMAN|HGNC=8729|UniProtKB=P12004
58	P00056		VEGF signaling pathway	HUMAN|HGNC=7876|UniProtKB=P29474
				HUMAN|HGNC=6307|UniProtKB=P35968
				HUMAN|HGNC=6871|UniProtKB=P28482
				HUMAN|HGNC=6877|UniProtKB=P27361
				HUMAN|HGNC=12680|UniProtKB=P15692
				HUMAN|HGNC=5246|UniProtKB=P04792
				HUMAN|HGNC=9829|UniProtKB=P04049
59	P04385		Histamine H1 receptor mediated signaling pathway	HUMAN|HGNC=20731|UniProtKB=Q9HAV0
60	P00026		Heterotrimeric G-protein signaling pathway-Gi alpha and Gs alpha mediated pathway	HUMAN|HGNC=1442|UniProtKB=P62158
				HUMAN|HGNC=3023|UniProtKB=P14416
				HUMAN|HGNC=3373|UniProtKB=Q09472
61	P00027		Heterotrimeric G-protein signaling pathway-Gq alpha and Go alpha mediated pathway	HUMAN|HGNC=3023|UniProtKB=P14416
				HUMAN|HGNC=20731|UniProtKB=Q9HAV0
62	P00042		Muscarinic acetylcholine receptor 1 and 3 signaling pathway	HUMAN|HGNC=20731|UniProtKB=Q9HAV0
63	P04386		Histamine H2 receptor mediated signaling pathway	HUMAN|HGNC=20731|UniProtKB=Q9HAV0
64	P05912		Dopamine receptor mediated signaling pathway	HUMAN|HGNC=3023|UniProtKB=P14416
				HUMAN|HGNC=20731|UniProtKB=Q9HAV0
65	P00055		Transcription regulation by bZIP transcription factor	HUMAN|HGNC=3373|UniProtKB=Q09472
66	P04374		5HT2 type receptor mediated signaling pathway	HUMAN|HGNC=20731|UniProtKB=Q9HAV0
67	P06212		DPP-SCW_signaling_pathway	HUMAN|HGNC=3373|UniProtKB=Q09472
68	P05915		Opioid proenkephalin pathway	HUMAN|HGNC=20731|UniProtKB=Q9HAV0
69	P04380		Cortocotropin releasing factor receptor signaling pathway	HUMAN|HGNC=20731|UniProtKB=Q9HAV0
70	P04393		Ras Pathway	HUMAN|HGNC=6407|UniProtKB=P01116
				HUMAN|HGNC=6871|UniProtKB=P28482
				HUMAN|HGNC=6877|UniProtKB=P27361
				HUMAN|HGNC=9829|UniProtKB=P04049
71	P04373		5HT1 type receptor mediated signaling pathway	HUMAN|HGNC=20731|UniProtKB=Q9HAV0
72	P00040		Metabotropic glutamate receptor group II pathway	HUMAN|HGNC=20731|UniProtKB=Q9HAV0
73	P00018		EGF receptor signaling pathway	HUMAN|HGNC=3236|UniProtKB=P00533
				HUMAN|HGNC=6871|UniProtKB=P28482
				HUMAN|HGNC=6877|UniProtKB=P27361
				HUMAN|HGNC=9829|UniProtKB=P04049
74	P00011		Blood coagulation	HUMAN|HGNC=3535|UniProtKB=P00734
				HUMAN|HGNC=620|UniProtKB=P05067
75	P00054		Toll receptor signaling pathway	HUMAN|HGNC=9605|UniProtKB=P35354
				HUMAN|HGNC=9955|UniProtKB=Q04206
				HUMAN|HGNC=7797|UniProtKB=P25963
				HUMAN|HGNC=6871|UniProtKB=P28482
				HUMAN|HGNC=6877|UniProtKB=P27361
76	P00019		Endothelin signaling pathway	HUMAN|HGNC=9605|UniProtKB=P35354
				HUMAN|HGNC=7876|UniProtKB=P29474
				HUMAN|HGNC=6871|UniProtKB=P28482
				HUMAN|HGNC=6877|UniProtKB=P27361
				HUMAN|HGNC=9829|UniProtKB=P04049
